# Supplementary material for: Optimal Growth Temperature and Intergenic Distances in Bacteria, Archaea, and Plastids of Rhodophytic Branch
Source: Biomed Res Int. 2020 Jan 17;2020:3465380. doi: 10.1155/2020/3465380 (PMC6991167; doi:10.1155/2020/3465380)
Supplement: Supplementary Materials — Supplementary Spreadsheet.xlsx: this Microsoft Office Spreadsheet (cited as Supplementary Spreadsheet) contains the source data: median intergenic distances and optimal growth temperatures. Each row contains the following: sequence accessions; medians con, div, and uni; optimal growth temperature; OGT; and species name. The medians are calculated for the specified set of genomic sequences in total. The OGT calculation is explicated in the Supplementary Information. Column G contains the suggested partition of the data by OGT. Supplementary Materials.pdf: this document (cited as Supplementary Materials) provides more details on the methods and some auxiliary results. Supplementary Information.pdf: this document (cited as Supplementary Information) contains additional information on optimal growth temperature and other habitation conditions of species. [file 3465380.f1.zip]

Archive with 3 entries (3 files):
- Supplementary Information.pdf
- Supplementary Materials.pdf
- Supplementary Spreadsheet.xlsx
