# Supplementary material for: Optimal Growth Temperature and Intergenic Distances in Bacteria, Archaea, and Plastids of Rhodophytic Branch
Source: Biomed Res Int. 2020 Jan 17;2020:3465380. doi: 10.1155/2020/3465380 (PMC6991167; doi:10.1155/2020/3465380)
Supplement: Supplementary Materials — Supplementary Spreadsheet.xlsx: this Microsoft Office Spreadsheet (cited as Supplementary Spreadsheet) contains the source data: median intergenic distances and optimal growth temperatures. Each row contains the following: sequence accessions; medians con, div, and uni; optimal growth temperature; OGT; and species name. The medians are calculated for the specified set of genomic sequences in total. The OGT calculation is explicated in the Supplementary Information. Column G contains the suggested partition of the data by OGT. Supplementary Materials.pdf: this document (cited as Supplementary Materials) provides more details on the methods and some auxiliary results. Supplementary Information.pdf: this document (cited as Supplementary Information) contains additional information on optimal growth temperature and other habitation conditions of species. [file 3465380.f1.zip › Supplementary Spreadsheet.xlsx]

## Sheet: Archaea
accession	con	div	uni	opt. GT	OGT	groupping	species and strain	assembly	class	taxonomy
NC_009051	51	174	22	20--25	22.5	1	Methanoculleus marisnigri JR1	GCF_000015825.1	Methanomicrobia	Archaea > Euryarchaeota > Methanomicrobia > Methanomicrobiales > Methanomicrobiaceae > Methanoculleus
NC_007955	69	222	48	23.4	23.5	1	Methanococcoides burtonii DSM 6242	GCF_000013725.1	Methanomicrobia	Archaea > Euryarchaeota > Methanomicrobia > Methanosarcinales > Methanosarcinaceae > Methanococcoides
NC_012029	49	160	73	31--36	33.5	1	Halorubrum lacusprofundi ATCC 49239	GCF_000022205.1	Halobacteria	Archaea > Euryarchaeota > Halobacteria > Haloferacales > Halorubraceae > Halorubrum
NC_007796	21	156	22	30--37	33.5	1	Methanospirillum hungatei JF-1	GCF_000013445.1	Methanomicrobia	Archaea > Euryarchaeota > Methanomicrobia > Methanomicrobiales > Methanospirillaceae > Methanospirillum
NZ_CP009518	78	216	53	35	35	1	Methanococcoides methylutens MM1	GCF_000970325.1	Methanomicrobia	Archaea > Euryarchaeota > Methanomicrobia > Methanosarcinales > Methanosarcinaceae > Methanococcoides
NZ_CP017921	13	176	29	30--40	35	1	Methanohalophilus halophilus Z-7982	GCF_001889405.1	Methanomicrobia	Archaea > Euryarchaeota > Methanomicrobia > Methanosarcinales > Methanosarcinaceae > Methanohalophilus
NC_014002	14	174	29	30--40	35	1	Methanohalophilus mahii DSM 5219	GCF_000025865.1	Methanomicrobia	Archaea > Euryarchaeota > Methanomicrobia > Methanosarcinales > Methanosarcinaceae > Methanohalophilus
NZ_CP009530	234	452	167	30--40	35	1	Methanosarcina barkeri 227	GCF_000970065.1	Methanomicrobia	Archaea > Euryarchaeota > Methanomicrobia > Methanosarcinales > Methanosarcinaceae > Methanosarcina
NZ_CP009517	247	497	173	30--40	35	1	Methanosarcina barkeri 3	GCF_000970305.1	Methanomicrobia	Archaea > Euryarchaeota > Methanomicrobia > Methanosarcinales > Methanosarcinaceae > Methanosarcina
NZ_CP008746	232	473	170	30--40	35	1	Methanosarcina barkeri CM1	GCF_001027005.1	Methanomicrobia	Archaea > Euryarchaeota > Methanomicrobia > Methanosarcinales > Methanosarcinaceae > Methanosarcina
NC_007355	221	467	162	30--40	35	1	Methanosarcina barkeri Fusaro	GCF_000195895.1	Methanomicrobia	Archaea > Euryarchaeota > Methanomicrobia > Methanosarcinales > Methanosarcinaceae > Methanosarcina
NZ_CP009528	232	445	169	30--40	35	1	Methanosarcina barkeri MS	GCF_000970025.1	Methanomicrobia	Archaea > Euryarchaeota > Methanomicrobia > Methanosarcinales > Methanosarcinaceae > Methanosarcina
NZ_CP009526	222	462	164	30--40	35	1	Methanosarcina barkeri Wiesmoor	GCF_000969985.1	Methanomicrobia	Archaea > Euryarchaeota > Methanomicrobia > Methanosarcinales > Methanosarcinaceae > Methanosarcina
NC_003901	165	404	141	30--40	35	1	Methanosarcina mazei Go1	GCF_000007065.1	Methanomicrobia	Archaea > Euryarchaeota > Methanomicrobia > Methanosarcinales > Methanosarcinaceae > Methanosarcina
NZ_CP009513	165	406	142	30--40	35	1	Methanosarcina mazei LYC	GCF_000970225.1	Methanomicrobia	Archaea > Euryarchaeota > Methanomicrobia > Methanosarcinales > Methanosarcinaceae > Methanosarcina
NZ_CP009512	165	404	141	30--40	35	1	Methanosarcina mazei S-6	GCF_000970205.1	Methanomicrobia	Archaea > Euryarchaeota > Methanomicrobia > Methanosarcinales > Methanosarcinaceae > Methanosarcina
NZ_CP009511	166	412	146	30--40	35	1	Methanosarcina mazei SarPi	GCF_000970185.1	Methanomicrobia	Archaea > Euryarchaeota > Methanomicrobia > Methanosarcinales > Methanosarcinaceae > Methanosarcina
NZ_CP009509	162	404	149	30--40	35	1	Methanosarcina mazei WWM610	GCF_000970165.1	Methanomicrobia	Archaea > Euryarchaeota > Methanomicrobia > Methanosarcinales > Methanosarcinaceae > Methanosarcina
NC_013790	210	401	180	37	37	1	Methanobrevibacter ruminantium M1	GCF_000024185.1	Methanobacteria	Archaea > Euryarchaeota > Methanobacteria > Methanobacteriales > Methanobacteriaceae > Methanobrevibacter
NC_009515	11	161	19	37	37	1	Methanobrevibacter smithii ATCC 35061; PS; DSMZ 861	GCF_000016525.1	Methanobacteria	Archaea > Euryarchaeota > Methanobacteria > Methanobacteriales > Methanobacteriaceae > Methanobrevibacter
NC_008942	45	129	11	37	37	1	Methanocorpusculum labreanum Z	GCF_000015765.1	Methanomicrobia	Archaea > Euryarchaeota > Methanomicrobia > Methanomicrobiales > Methanocorpusculaceae > Methanocorpusculum
NZ_LT549891	132	194	20	37	37	1	Methanoculleus bourgensis [isolate BA1]	GCF_900079125.1	Methanomicrobia	Archaea > Euryarchaeota > Methanomicrobia > Methanomicrobiales > Methanomicrobiaceae > Methanoculleus
NC_018227	168	192	21	37	37	1	Methanoculleus bourgensis MS2T	GCF_000304355.2	Methanomicrobia	Archaea > Euryarchaeota > Methanomicrobia > Methanomicrobiales > Methanomicrobiaceae > Methanoculleus
NC_018876	63	224	50	37	37	1	Methanolobus psychrophilus R15	GCF_000306725.1	Methanomicrobia	Archaea > Euryarchaeota > Methanomicrobia > Methanosarcinales > Methanosarcinaceae > Methanolobus
NC_007681	53	263	47	37	37	1	Methanosphaera stadtmanae DSM 3091	GCF_000012545.1	Methanobacteria	Archaea > Euryarchaeota > Methanobacteria > Methanobacteriales > Methanobacteriaceae > Methanosphaera
NC_019792	82	172	72	37	37	1	Natronobacterium gregoryi SP2	GCF_000230715.2	Halobacteria	Archaea > Euryarchaeota > Halobacteria > Natrialbales > Natrialbaceae > Natronobacterium
NC_015948	28	151	59	35--40	37.5	1	Haloarcula hispanica CGMCC 1.2049	GCF_000223905.1	Halobacteria	Archaea > Euryarchaeota > Halobacteria > Halobacteriales > Haloarculaceae > Haloarcula
NC_023013	28	152	58	35--40	37.5	1	Haloarcula hispanica N601	GCF_000504565.1	Halobacteria	Archaea > Euryarchaeota > Halobacteria > Halobacteriales > Haloarculaceae > Haloarcula
NZ_CP011947	52	162	75	35--40	37.5	1	Haloferax gibbonsii ARA6	GCF_001190965.1	Halobacteria	Archaea > Euryarchaeota > Halobacteria > Haloferacales > Haloferacaceae > Haloferax
NZ_LN515531	121	285	91	35--40	37.5	1	Methanobacterium formicicum DSM1535	GCF_000953115.1	Methanobacteria	Archaea > Euryarchaeota > Methanobacteria > Methanobacteriales > Methanobacteriaceae > Methanobacterium
NZ_LN734822	113	282	92	35--40	37.5	1	Methanobacterium formicicum [isolate Mb9]	GCF_001458655.1	Methanobacteria	Archaea > Euryarchaeota > Methanobacteria > Methanobacteriales > Methanobacteriaceae > Methanobacterium
NZ_CP006933	113	278	92	35--40	37.5	1	Methanobacterium formicicum BRM9	GCF_000762265.1	Methanobacteria	Archaea > Euryarchaeota > Methanobacteria > Methanobacteriales > Methanobacteriaceae > Methanobacterium
NC_009635	60	256	77	35--40	37.5	1	Methanococcus aeolicus Nankai-3	GCF_000017185.1	Methanococci	Archaea > Euryarchaeota > Methanococci > Methanococcales > Methanococcaceae > Methanococcus
NC_009135	28	164	35	35--40	37.5	1	Methanococcus maripaludis C5	GCF_000016125.1	Methanococci	Archaea > Euryarchaeota > Methanococci > Methanococcales > Methanococcaceae > Methanococcus
NC_009975	29	168	36	35--40	37.5	1	Methanococcus maripaludis C6	GCF_000018485.1	Methanococci	Archaea > Euryarchaeota > Methanococci > Methanococcales > Methanococcaceae > Methanococcus
NC_009637	30	170	36	35--40	37.5	1	Methanococcus maripaludis C7	GCF_000017225.1	Methanococci	Archaea > Euryarchaeota > Methanococci > Methanococcales > Methanococcaceae > Methanococcus
NC_005791	32	166	37	35--40	37.5	1	Methanococcus maripaludis S2	GCF_000011585.1	Methanococci	Archaea > Euryarchaeota > Methanococci > Methanococcales > Methanococcaceae > Methanococcus
NC_015847	34	177	35	35--40	37.5	1	Methanococcus maripaludis X1	GCF_000220645.1	Methanococci	Archaea > Euryarchaeota > Methanococci > Methanococcales > Methanococcaceae > Methanococcus
NC_009634	50	187	45	35--40	37.5	1	Methanococcus vannielii SB	GCF_000017165.1	Methanococci	Archaea > Euryarchaeota > Methanococci > Methanococcales > Methanococcaceae > Methanococcus
NC_014222	106	340	166	35--40	37.5	1	Methanococcus voltae A3	GCF_000006175.1	Methanococci	Archaea > Euryarchaeota > Methanococci > Methanococcales > Methanococcaceae > Methanococcus
NC_015416	65	171	48	35--40	37.5	1	Methanosaeta concilii GP6	GCF_000204415.1	Methanomicrobia	Archaea > Euryarchaeota > Methanomicrobia > Methanosarcinales > Methanosaetaceae > Methanosaeta
NC_003552	183	371	138	35--40	37.5	1	Methanosarcina acetivorans C2A	GCF_000007345.1	Methanomicrobia	Archaea > Euryarchaeota > Methanomicrobia > Methanosarcinales > Methanosarcinaceae > Methanosarcina
NC_019974	46	167	72	35--40	37.5	1	Natronococcus occultus SP4	GCF_000328685.1	Halobacteria	Archaea > Euryarchaeota > Halobacteria > Natrialbales > Natrialbaceae > Natronococcus
NZ_CP009520	238	466	167	37--40	38.5	1	Methanosarcina vacuolata Z-761	GCF_000969905.1	Methanomicrobia	Archaea > Euryarchaeota > Methanomicrobia > Methanosarcinales > Methanosarcinaceae > Methanosarcina
NC_013922	85	192	102	37--40	38.5	1	Natrialba magadii ATCC 43099	GCF_000025625.1	Halobacteria	Archaea > Euryarchaeota > Halobacteria > Natrialbales > Natrialbaceae > Natrialba
NC_019962	58	176	85	37--40	38.5	1	Natrinema pellirubrum DSM 15624	GCF_000230735.2	Halobacteria	Archaea > Euryarchaeota > Halobacteria > Natrialbales > Natrialbaceae > Natrinema
NC_014729	49	154	70	40	40	1	Halogeometricum borinquense PR 3	GCF_000172995.2	Halobacteria	Archaea > Euryarchaeota > Halobacteria > Haloferacales > Haloferacaceae > Halogeometricum
NC_006396	28	153	60	40--50	45	2	Haloarcula marismortui ATCC 43049	GCF_000011085.1	Halobacteria	Archaea > Euryarchaeota > Halobacteria > Halobacteriales > Haloarculaceae > Haloarcula
NC_013967	54	155	75	45	45	2	Haloferax volcanii DS2	GCF_000025685.1	Halobacteria	Archaea > Euryarchaeota > Halobacteria > Haloferacales > Haloferacaceae > Haloferax
NC_013743	73	192	98	45	45	2	Haloterrigena turkmenica DSM 5511	GCF_000025325.1	Halobacteria	Archaea > Euryarchaeota > Halobacteria > Natrialbales > Natrialbaceae > Haloterrigena
NC_007426	15	131	52	45	45	2	Natronomonas pharaonis Gabara	GCF_000026045.1	Halobacteria	Archaea > Euryarchaeota > Halobacteria > Halobacteriales > Haloarculaceae > Natronomonas
NC_014253	24	200	49	40--55	47.5	2	Methanohalobium evestigatum Z-7303	GCF_000196655.1	Methanomicrobia	Archaea > Euryarchaeota > Methanomicrobia > Methanosarcinales > Methanosarcinaceae > Methanohalobium
NC_017941	54	160	77	43--54	48.5	2	Haloferax mediterranei CGMCC 1.2087	GCF_000306765.2	Halobacteria	Archaea > Euryarchaeota > Halobacteria > Haloferacales > Haloferacaceae > Haloferax
NC_010364	11	117	46	50	50	2	Halobacterium salinarum DSM 671 = R1	GCF_000069025.1	Halobacteria	Archaea > Euryarchaeota > Halobacteria > Halobacteriales > Halobacteriaceae > Halobacterium
NC_002607	11	117	46	50	50	2	Halobacterium salinarum NRC-1; ATCC 700922	GCF_000006805.1	Halobacteria	Archaea > Euryarchaeota > Halobacteria > Halobacteriales > Halobacteriaceae > Halobacterium
NZ_CP009501	150	424	143	50--55	52.5	2	Methanosarcina thermophila TM-1	GCF_000969885.1	Methanomicrobia	Archaea > Euryarchaeota > Methanomicrobia > Methanosarcinales > Methanosarcinaceae > Methanosarcina
NC_002578	18	160	36	59	59	2	Thermoplasma acidophilum DSM 1728	GCF_000195915.1	Thermoplasmata	Archaea > Euryarchaeota > Thermoplasmata > Thermoplasmatales > Thermoplasmataceae > Thermoplasma
NC_014408	53	137	19	55--65	60	2	Methanothermobacter marburgensis Marburg	GCF_000145295.1	Methanobacteria	Archaea > Euryarchaeota > Methanobacteria > Methanobacteriales > Methanobacteriaceae > Methanothermobacter
NC_000916	66	146	21	55--65	60	2	Methanothermobacter thermautotrophicus Delta H	GCF_000008645.1	Methanobacteria	Archaea > Euryarchaeota > Methanobacteria > Methanobacteriales > Methanobacteriaceae > Methanothermobacter
NZ_LT608329	84	150	23	55--65	60	2	Methanothermobacter wolfeii [isolate SIV6]	GCF_900095815.1	Methanobacteria	Archaea > Euryarchaeota > Methanobacteria > Methanobacteriales > Methanobacteriaceae > Methanothermobacter
NC_002689	12	144	35	60	60	2	Thermoplasma volcanium GSS1	GCF_000011185.1	Thermoplasmata	Archaea > Euryarchaeota > Thermoplasmata > Thermoplasmatales > Thermoplasmataceae > Thermoplasma
NC_015636	74	274	100	60--65	62.5	2	Methanothermococcus okinawensis IH1	GCF_000179575.2	Methanococci	Archaea > Euryarchaeota > Methanococci > Methanococcales > Methanococcaceae > Methanothermococcus
NZ_CP020364	23	130	14	70--75	72.5	3	Sulfolobus acidocaldarius DG1	GCF_002215565.1	Thermoprotei	Archaea > Crenarchaeota > Thermoprotei > Sulfolobales > Sulfolobaceae > Sulfolobus
NC_007181	23	130	14	70--75	72.5	3	Sulfolobus acidocaldarius DSM 639	GCF_000012285.1	Thermoprotei	Archaea > Crenarchaeota > Thermoprotei > Sulfolobales > Sulfolobaceae > Sulfolobus
NC_020246	21	126	15	70--75	72.5	3	Sulfolobus acidocaldarius N8	GCF_000340315.1	Thermoprotei	Archaea > Crenarchaeota > Thermoprotei > Sulfolobales > Sulfolobaceae > Sulfolobus
NC_020247	23	130	14	70--75	72.5	3	Sulfolobus acidocaldarius Ron12/I	GCF_000338775.1	Thermoprotei	Archaea > Crenarchaeota > Thermoprotei > Sulfolobales > Sulfolobaceae > Sulfolobus
NZ_CP020363	24	128	15	70--75	72.5	3	Sulfolobus acidocaldarius Y14 13-1	GCF_002215525.1	Thermoprotei	Archaea > Crenarchaeota > Thermoprotei > Sulfolobales > Sulfolobaceae > Sulfolobus
NZ_CP020362	24	128	15	70--75	72.5	3	Sulfolobus acidocaldarius Y14 16-22	GCF_002215485.1	Thermoprotei	Archaea > Crenarchaeota > Thermoprotei > Sulfolobales > Sulfolobaceae > Sulfolobus
NZ_CP020360	21	127	14	70--75	72.5	3	Sulfolobus acidocaldarius Y14 18-5	GCF_002215405.1	Thermoprotei	Archaea > Crenarchaeota > Thermoprotei > Sulfolobales > Sulfolobaceae > Sulfolobus
NZ_CP020361	24	129	15	70--75	72.5	3	Sulfolobus acidocaldarius Y14 20-20	GCF_002215445.1	Thermoprotei	Archaea > Crenarchaeota > Thermoprotei > Sulfolobales > Sulfolobaceae > Sulfolobus
NC_015435	2	142	16	75	75	3	Metallosphaera cuprina Ar-4	GCF_000204925.1	Thermoprotei	Archaea > Crenarchaeota > Thermoprotei > Sulfolobales > Sulfolobaceae > Metallosphaera
NZ_CP012174	3	137	11	75	75	3	Metallosphaera sedula ARS120-1	GCF_001266695.1	Thermoprotei	Archaea > Crenarchaeota > Thermoprotei > Sulfolobales > Sulfolobaceae > Metallosphaera
NZ_CP012175	3	137	11	75	75	3	Metallosphaera sedula ARS120-2	GCF_001266715.1	Thermoprotei	Archaea > Crenarchaeota > Thermoprotei > Sulfolobales > Sulfolobaceae > Metallosphaera
NZ_CP012172	3	137	11	75	75	3	Metallosphaera sedula ARS50-1	GCF_001266655.1	Thermoprotei	Archaea > Crenarchaeota > Thermoprotei > Sulfolobales > Sulfolobaceae > Metallosphaera
NZ_CP012173	3	137	11	75	75	3	Metallosphaera sedula ARS50-2	GCF_001266675.1	Thermoprotei	Archaea > Crenarchaeota > Thermoprotei > Sulfolobales > Sulfolobaceae > Metallosphaera
NC_009440	3	137	11	75	75	3	Metallosphaera sedula DSM 5348	GCF_000016605.1	Thermoprotei	Archaea > Crenarchaeota > Thermoprotei > Sulfolobales > Sulfolobaceae > Metallosphaera
NZ_CP012176	3	137	11	75	75	3	Metallosphaera sedula SARC-M1	GCF_001266735.1	Thermoprotei	Archaea > Crenarchaeota > Thermoprotei > Sulfolobales > Sulfolobaceae > Metallosphaera
NC_015320	27	130	21	80	80	3	Archaeoglobus veneficus SNP6	GCF_000194625.1	Archaeoglobi	Archaea > Euryarchaeota > Archaeoglobi > Archaeoglobales > Archaeoglobaceae > Archaeoglobus
NC_013407	52	245	79	80	80	3	Methanocaldococcus vulcanius M7	GCF_000024625.1	Methanococci	Archaea > Euryarchaeota > Methanococci > Methanococcales > Methanocaldococcaceae > Methanocaldococcus
NZ_CP014862	9	118	22	80	80	3	Thermococcus profundus DT 5432	GCF_002214585.1	Thermococci	Archaea > Euryarchaeota > Thermococci > Thermococcales > Thermococcaceae > Thermococcus
NC_013741	0	80	9	82	82	3	Archaeoglobus profundus DSM 5631	GCF_000025285.1	Archaeoglobi	Archaea > Euryarchaeota > Archaeoglobi > Archaeoglobales > Archaeoglobaceae > Archaeoglobus
NC_014658	0	121	8	80--85	82.5	3	Methanothermus fervidus DSM 2088	GCF_000166095.1	Methanobacteria	Archaea > Euryarchaeota > Methanobacteria > Methanobacteriales > Methanothermaceae > Methanothermus
NC_000917	0	96	6	83	83	3	Archaeoglobus fulgidus DSM 4304	GCF_000008665.1	Archaeoglobi	Archaea > Euryarchaeota > Archaeoglobi > Archaeoglobales > Archaeoglobaceae > Archaeoglobus
NZ_CP006577	0	96	8	83	83	3	Archaeoglobus fulgidus DSM 8774	GCF_000734035.1	Archaeoglobi	Archaea > Euryarchaeota > Archaeoglobi > Archaeoglobales > Archaeoglobaceae > Archaeoglobus
NZ_CP014855	6	118	25	80--88	84	3	Thermococcus gorgonarius W-12	GCF_002214385.1	Thermococci	Archaea > Euryarchaeota > Thermococci > Thermococcales > Thermococcaceae > Thermococcus
NZ_CP015102	4	117	25	80--88	84	3	Thermococcus pacificus P-4	GCF_002214485.1	Thermococci	Archaea > Euryarchaeota > Thermococci > Thermococcales > Thermococcaceae > Thermococcus
NC_009954	26	141	59	85	85	3	Caldivirga maquilingensis IC-167	GCF_000018305.1	Thermoprotei	Archaea > Crenarchaeota > Thermoprotei > Thermoproteales > Thermoproteaceae > Caldivirga
NC_014961	14	120	13	85	85	3	Desulfurococcus mucosus DSM 2162	GCF_000186365.1	Thermoprotei	Archaea > Crenarchaeota > Thermoprotei > Desulfurococcales > Desulfurococcaceae > Desulfurococcus
NC_013849	-4	90	5	85	85	3	Ferroglobus placidus DSM 10642	GCF_000025505.1	Archaeoglobi	Archaea > Euryarchaeota > Archaeoglobi > Archaeoglobales > Archaeoglobaceae > Ferroglobus
NZ_CP009149	15	140	42	85	85	3	Methanocaldococcus bathoardescens JH146	GCF_000739065.1	Methanococci	Archaea > Euryarchaeota > Methanococci > Methanococcales > Methanocaldococcaceae > Methanocaldococcus
NC_013156	14	133	27	85	85	3	Methanocaldococcus fervens AG86	GCF_000023985.1	Methanococci	Archaea > Euryarchaeota > Methanococci > Methanococcales > Methanocaldococcaceae > Methanocaldococcus
NC_014122	-8	94	5	85	85	3	Methanocaldococcus infernus ME	GCF_000092305.1	Methanococci	Archaea > Euryarchaeota > Methanococci > Methanococcales > Methanocaldococcaceae > Methanocaldococcus
NC_000909	15	164	34	85	85	3	Methanocaldococcus jannaschii DSM 2661	GCF_000091665.1	Methanococci	Archaea > Euryarchaeota > Methanococci > Methanococcales > Methanocaldococcaceae > Methanocaldococcus
NC_017274	3	115	22	85	85	3	Sulfolobus solfataricus 98/2	GCF_000024745.1	Thermoprotei	Archaea > Crenarchaeota > Thermoprotei > Sulfolobales > Sulfolobaceae > Sulfolobus
NZ_LT549890	6	122	24	85	85	3	Sulfolobus solfataricus P1	GCF_900079115.1	Thermoprotei	Archaea > Crenarchaeota > Thermoprotei > Sulfolobales > Sulfolobaceae > Sulfolobus
NC_002754	13	132	24	85	85	3	Sulfolobus solfataricus P2	GCF_000007005.1	Thermoprotei	Archaea > Crenarchaeota > Thermoprotei > Sulfolobales > Sulfolobaceae > Sulfolobus
NZ_CP011057	3	117	23	85	85	3	Sulfolobus solfataricus SULA	GCF_000968435.1	Thermoprotei	Archaea > Crenarchaeota > Thermoprotei > Sulfolobales > Sulfolobaceae > Sulfolobus
NZ_CP011055	3	116	23	85	85	3	Sulfolobus solfataricus SULB	GCF_000968355.1	Thermoprotei	Archaea > Crenarchaeota > Thermoprotei > Sulfolobales > Sulfolobaceae > Sulfolobus
NZ_CP011056	6	122	24	85	85	3	Sulfolobus solfataricus SULC	GCF_000968395.1	Thermoprotei	Archaea > Crenarchaeota > Thermoprotei > Sulfolobales > Sulfolobaceae > Sulfolobus
NZ_CP013050	3	127	11	85	85	3	Thermococcus barophilus CH5	GCF_001433455.1	Thermococci	Archaea > Euryarchaeota > Thermococci > Thermococcales > Thermococcaceae > Thermococcus
NC_014804	2	118	14	85	85	3	Thermococcus barophilus MP	GCF_000151105.2	Thermococci	Archaea > Euryarchaeota > Thermococci > Thermococcales > Thermococcaceae > Thermococcus
NZ_LN999010	-4	112	10	85	85	3	Thermococcus chitonophagus [isolate 1]	GCF_900012635.1	Thermococci	Archaea > Euryarchaeota > Thermococci > Thermococcales > Thermococcaceae > Thermococcus
NZ_CP015193	-4	113	10	85	85	3	Thermococcus chitonophagus GC74	GCF_002214605.1	Thermococci	Archaea > Euryarchaeota > Thermococci > Thermococcales > Thermococcaceae > Thermococcus
NZ_CP014750	3	110	23	85	85	3	Thermococcus peptonophilus OG-1	GCF_001592435.1	Thermococci	Archaea > Euryarchaeota > Thermococci > Thermococcales > Thermococcaceae > Thermococcus
NC_014160	9	100	18	85	85	3	Thermosphaera aggregans DSM 11486	GCF_000092185.1	Thermoprotei	Archaea > Crenarchaeota > Thermoprotei > Desulfurococcales > Desulfurococcaceae > Thermosphaera
NC_008698	9	127	35	85--90	87.5	3	Thermofilum pendens Hrk 5	GCF_000015225.1	Thermoprotei	Archaea > Crenarchaeota > Thermoprotei > Thermoproteales > Thermofilaceae > Thermofilum
NC_015562	95	247	70	88	88	3	Methanotorris igneus Kol 5	GCF_000214415.1	Methanococci	Archaea > Euryarchaeota > Methanococci > Methanococcales > Methanocaldococcaceae > Methanotorris
NZ_CP014854	16	118	21	88	88	3	Thermococcus celer Vu 13	GCF_002214365.1	Thermococci	Archaea > Euryarchaeota > Thermococci > Thermococcales > Thermococcaceae > Thermococcus
NZ_CP007140	9	118	22	88	88	3	Thermococcus guaymasensis DSM 11113	GCF_000816105.1	Thermococci	Archaea > Euryarchaeota > Thermococci > Thermococcales > Thermococcaceae > Thermococcus
NC_022084	1	124	13	88	88	3	Thermococcus litoralis DSM 5473	GCF_000246985.2	Thermococci	Archaea > Euryarchaeota > Thermococci > Thermococcales > Thermococcaceae > Thermococcus
NZ_CP006867	-4	106	32	90	90	3	Ignicoccus islandicus DSM 13165	GCF_001481685.1	Thermoprotei	Archaea > Crenarchaeota > Thermoprotei > Desulfurococcales > Desulfurococcaceae > Ignicoccus
NC_016070	-4	99	22	90	90	3	Thermoproteus tenax Kra 1	GCF_000253055.1	Thermoprotei	Archaea > Crenarchaeota > Thermoprotei > Thermoproteales > Thermoproteaceae > Thermoproteus
NC_015315	-4	96	22	90	90	3	Thermoproteus uzoniensis 768-20	GCF_000193375.1	Thermoprotei	Archaea > Crenarchaeota > Thermoprotei > Thermoproteales > Thermoproteaceae > Thermoproteus
NC_011766	24	128	15	90--92	91	3	Desulfurococcus amylolyticus 1221n	GCF_000020905.1	Thermoprotei	Archaea > Crenarchaeota > Thermoprotei > Desulfurococcales > Desulfurococcaceae > Desulfurococcus
NC_018001	20	126	16	90--92	91	3	Desulfurococcus amylolyticus DSM 16532	GCF_000231015.2	Thermoprotei	Archaea > Crenarchaeota > Thermoprotei > Desulfurococcales > Desulfurococcaceae > Desulfurococcus
NC_009033	12	153	33	92	92	3	Staphylothermus marinus F1	GCF_000015945.1	Thermoprotei	Archaea > Crenarchaeota > Thermoprotei > Desulfurococcales > Desulfurococcaceae > Staphylothermus
NC_000868	-4	105	10	96	96	3	Pyrococcus abyssi Orsay	GCF_000195935.2	Thermococci	Archaea > Euryarchaeota > Thermococci > Thermococcales > Thermococcaceae > Pyrococcus
NC_000961	-4	114	10	98	98	3	Pyrococcus horikoshii OT3	GCF_000011105.1	Thermococci	Archaea > Euryarchaeota > Thermococci > Thermococcales > Thermococcaceae > Pyrococcus
NC_008701	-2	84	22	100	100	3	Pyrobaculum islandicum DSM 4184	GCF_000015205.1	Thermoprotei	Archaea > Crenarchaeota > Thermoprotei > Thermoproteales > Thermoproteaceae > Pyrobaculum
NC_018092	-4	112	10	100	100	3	Pyrococcus furiosus COM1	GCF_000275605.1	Thermococci	Archaea > Euryarchaeota > Thermococci > Thermococcales > Thermococcaceae > Pyrococcus
NC_003413	-4	116	10	100	100	3	Pyrococcus furiosus DSM 3638	GCF_000007305.1	Thermococci	Archaea > Euryarchaeota > Thermococci > Thermococcales > Thermococcaceae > Pyrococcus
NC_015931	22	134	45	106	106	3	Pyrolobus fumarii 1A	GCF_000223395.1	Thermoprotei	Archaea > Crenarchaeota > Thermoprotei > Desulfurococcales > Pyrodictiaceae > Pyrolobus
NC_008818	30	156	62	114	114	3	Hyperthermus butylicus DSM 5456	GCF_000015145.1	Thermoprotei	Archaea > Crenarchaeota > Thermoprotei > Desulfurococcales > Pyrodictiaceae > Hyperthermus

## Sheet: Bacteria
accession(s)	con	div	uni	opt. GT	OGT	groupping	species	assembly	c	organism	taxonomy
NZ_CP015756	94	283	74	6–8	7	1	Clostridium estertheticum	GCF_001877035.1	1	Clostridium estertheticum subsp. estertheticum	Bacteria > Firmicutes > Clostridia > Clostridiales > Clostridiaceae > Clostridium
NC_020911	80	147	40	4–10	7	1	Octadecabacter antarcticus	GCF_000155675.2	1	Octadecabacter antarcticus 307	Bacteria > Proteobacteria > Alphaproteobacteria > Rhodobacterales > Rhodobacteraceae > Octadecabacter
NC_014012	125	275	108	4–10	7	1	Shewanella violacea	GCF_000091325.1	1	Shewanella violacea DSS12	Bacteria > Proteobacteria > Gammaproteobacteria > Alteromonadales > Shewanellaceae > Shewanella
NC_003910	120	251	97	0–19	9.5	1	Colwellia psychrerythraea	GCF_000012325.1	1	Colwellia psychrerythraea 34H	Bacteria > Proteobacteria > Gammaproteobacteria > Alteromonadales > Colwelliaceae > Colwellia
NC_020908	66	150	46	4–15	9.5	1	Octadecabacter arcticus	GCF_000155735.2	1	Octadecabacter arcticus 238	Bacteria > Proteobacteria > Alphaproteobacteria > Rhodobacterales > Rhodobacteraceae > Octadecabacter
NC_006138	83	307	57	10	10	1	Desulfotalea psychrophila	GCF_000025945.1	1	Desulfotalea psychrophila LSv54	Bacteria > Proteobacteria > Deltaproteobacteria > Desulfobacterales > Desulfobulbaceae > Desulfotalea
NC_006370, NC_006371	113	274	85	8–12	10	1	Photobacterium profundum	GCF_000196255.1	2	Photobacterium profundum SS9	Bacteria > Proteobacteria > Gammaproteobacteria > Vibrionales > Vibrionaceae > Photobacterium
NC_018721	73	172	51	10–15	12.5	1	Psychroflexus torquis	GCF_000153485.2	1	Psychroflexus torquis ATCC 700755	Bacteria > Bacteroidetes > Flavobacteriia > Flavobacteriales > Flavobacteriaceae > Psychroflexus
NC_014934	59	181	54	10–20	15	1	Cellulophaga algicola	GCF_000186265.1	1	Cellulophaga algicola DSM 14237	Bacteria > Bacteroidetes > Flavobacteriia > Flavobacteriales > Flavobacteriaceae > Cellulophaga
NZ_CP019240	72	163	40	12–18	15	1	Rhodoferax antarcticus	GCF_001955735.1	1	Rhodoferax antarcticus	Bacteria > Proteobacteria > Betaproteobacteria > Burkholderiales > Comamonadaceae > Rhodoferax
NZ_CP011849	66	212	77	15–18	16.5	1	Piscirickettsia salmonis	GCF_000300295.4	1	Piscirickettsia salmonis LF-89 = ATCC VR-1361	Bacteria > Proteobacteria > Gammaproteobacteria > Thiotrichales > Piscirickettsiaceae > Piscirickettsia
NC_010168	29	127	31	15–18	16.5	1	Renibacterium salmoninarum	GCF_000018885.1	1	Renibacterium salmoninarum ATCC 33209	Bacteria > Actinobacteria > Micrococcales > Micrococcaceae > Renibacterium
NZ_CP009976	53	180	50	10–25	17.5	1	Cellulophaga baltica	GCF_000468615.2	1	Cellulophaga baltica 18	Bacteria > Bacteroidetes > Flavobacteriia > Flavobacteriales > Flavobacteriaceae > Cellulophaga
NC_009613	92	170	59	15–20	17.5	1	Flavobacterium psychrophilum	GCF_000064305.2	1	Flavobacterium psychrophilum JIP02/86	Bacteria > Bacteroidetes > Flavobacteriia > Flavobacteriales > Flavobacteriaceae > Flavobacterium
NC_018014	66	165	63	12–23	17.5	1	Terriglobus roseus	GCF_000265425.1	1	Terriglobus roseus DSM 18391	Bacteria > Acidobacteria > Acidobacteriales > Acidobacteriaceae > Terriglobus
NZ_CP012678	111	337	130	17–19	18	1	Psychrobacter urativorans	GCF_001298525.1	1	Psychrobacter urativorans	Bacteria > Proteobacteria > Gammaproteobacteria > Pseudomonadales > Moraxellaceae > Psychrobacter
NC_018013	66	164	67	20	20	1	Aequorivita sublithincola	GCF_000265385.1	1	Aequorivita sublithincola DSM 14238	Bacteria > Bacteroidetes > Flavobacteriia > Flavobacteriales > Flavobacteriaceae > Aequorivita
NC_015321	73	160	46	20	20	1	Fluviicola taffensis	GCF_000194605.1	1	Fluviicola taffensis DSM 16823	Bacteria > Bacteroidetes > Flavobacteriia > Flavobacteriales > Crocinitomicaceae > Fluviicola
NZ_CP014504	65	197	47	20	20	1	Pedobacter cryoconitis	GCF_001590605.1	1	Pedobacter cryoconitis	Bacteria > Bacteroidetes > Sphingobacteriia > Sphingobacteriales > Sphingobacteriaceae > Pedobacter
NZ_CP013861	78	196	51	10–30	20	1	Pseudomonas fragi	GCF_001543265.1	1	Pseudomonas fragi	Bacteria > Proteobacteria > Gammaproteobacteria > Pseudomonadales > Pseudomonadaceae > Pseudomonas
NC_010162	71	252	84	18–22	20	1	Sorangium cellulosum	GCF_000067165.1	1	Sorangium cellulosum So ce56	Bacteria > Proteobacteria > Deltaproteobacteria > Myxococcales > Sorangiineae > Polyangiaceae > Sorangium
NC_015633, NC_015637	79	205	52	15–25	20	1	Vibrio anguillarum	GCF_000217675.1	2	Vibrio anguillarum 775	Bacteria > Proteobacteria > Gammaproteobacteria > Vibrionales > Vibrionaceae > Vibrio
NZ_CP022540	69	154	42	16–26	21	1	Antarctobacter heliothermus	GCF_002237555.1	1	Antarctobacter heliothermus	Bacteria > Proteobacteria > Alphaproteobacteria > Rhodobacterales > Rhodobacteraceae > Antarctobacter
NC_008345	118	250	72	20–22	21	1	Shewanella frigidimarina	GCF_000014705.1	1	Shewanella frigidimarina NCIMB 400	Bacteria > Proteobacteria > Gammaproteobacteria > Alteromonadales > Shewanellaceae > Shewanella
NC_014230	22	136	33	20–23	21.5	1	Croceibacter atlanticus	GCF_000196315.1	1	Croceibacter atlanticus HTCC2559	Bacteria > Bacteroidetes > Flavobacteriia > Flavobacteriales > Flavobacteriaceae > Croceibacter
NC_016001	112	224	52	18–25	21.5	1	Flavobacterium branchiophilum	GCF_000253275.1	1	Flavobacterium branchiophilum FL-15	Bacteria > Bacteroidetes > Flavobacteriia > Flavobacteriales > Flavobacteriaceae > Flavobacterium
NC_009380	68	178	52	15–28	21.5	1	Salinispora tropica	GCF_000016425.1	1	Salinispora tropica CNB-440	Bacteria > Actinobacteria > Micromonosporales > Micromonosporaceae > Salinispora
NC_008528	64	160	26	22	22	1	Oenococcus oeni	GCF_000014385.1	1	Oenococcus oeni PSU-1	Bacteria > Firmicutes > Bacilli > Lactobacillales > Leuconostocaceae > Oenococcus
NZ_CP012288	104	218	65	22	22	1	Pediococcus damnosus	GCF_001611135.1	1	Pediococcus damnosus	Bacteria > Firmicutes > Bacilli > Lactobacillales > Lactobacillaceae > Pediococcus
NC_012691	57	194	34	22	22	1	Tolumonas auensis	GCF_000023065.1	1	Tolumonas auensis DSM 9187	Bacteria > Proteobacteria > Gammaproteobacteria > Aeromonadales > Aeromonadaceae > Tolumonas
NZ_CP010350	66	197	72	15–30	22.5	1	Acinetobacter johnsonii	GCF_001484935.1	1	Acinetobacter johnsonii XBB1	Bacteria > Proteobacteria > Gammaproteobacteria > Pseudomonadales > Moraxellaceae > Acinetobacter
NZ_CP012677	69	181	55	20–25	22.5	1	Arthrobacter alpinus	GCF_001294625.1	1	Arthrobacter alpinus	Bacteria > Actinobacteria > Micrococcales > Micrococcaceae > Arthrobacter
NZ_CP014869	72	164	49	20–25	22.5	1	Brevibacterium linens	GCF_001606005.1	1	Brevibacterium linens	Bacteria > Actinobacteria > Micrococcales > Brevibacteriaceae > Brevibacterium
NC_008347	32	148	37	20–25	22.5	1	Maricaulis maris	GCF_000014745.1	1	Maricaulis maris MCS10	Bacteria > Proteobacteria > Alphaproteobacteria > Rhodobacterales > Hyphomonadaceae > Maricaulis
NZ_CP014145	69	146	43	15–30	22.5	1	Microterricola viridarii	GCF_001542775.1	1	Microterricola viridarii	Bacteria > Actinobacteria > Micrococcales > Microbacteriaceae > Microterricola
NZ_CP017839	47	162	65	15–30	22.5	1	Nocardia seriolae	GCF_001865855.1	1	Nocardia seriolae	Bacteria > Actinobacteria > Corynebacteriales > Nocardiaceae > Nocardia
NC_011060	68	223	44	20–25	22.5	1	Pelodictyon phaeoclathratiforme	GCF_000020645.1	1	Pelodictyon phaeoclathratiforme BU-1	Bacteria > Chlorobi > Chlorobia > Chlorobiales > Chlorobiaceae > Chlorobium/Pelodictyon group > Pelodictyon
NZ_CP013747	75	175	52	20–25	22.5	1	Pseudarthrobacter sulfonivorans	GCF_001484605.1	1	Pseudarthrobacter sulfonivorans	Bacteria > Actinobacteria > Micrococcales > Micrococcaceae > Pseudarthrobacter
NC_008268	22	150	34	15–30	22.5	1	Rhodococcus jostii	GCF_000014565.1	1	Rhodococcus jostii RHA1	Bacteria > Actinobacteria > Corynebacteriales > Nocardiaceae > Rhodococcus
NC_010506	80	260	83	20–25	22.5	1	Shewanella woodyi	GCF_000019525.1	1	Shewanella woodyi ATCC 51908	Bacteria > Proteobacteria > Gammaproteobacteria > Alteromonadales > Shewanellaceae > Shewanella
NC_019892	119	317	110	20–26	23	1	Singulisphaera acidiphila	GCF_000242455.2	1	Singulisphaera acidiphila DSM 18658	Bacteria > Planctomycetes > Planctomycetia > Planctomycetales > Isosphaeraceae > Singulisphaera
NC_009348	80	200	69	22–25	23.5	1	Aeromonas salmonicida	GCF_000196395.1	1	Aeromonas salmonicida subsp. salmonicida A449	Bacteria > Proteobacteria > Gammaproteobacteria > Aeromonadales > Aeromonadaceae > Aeromonas
NC_013132	83	192	65	23–24	23.5	1	Chitinophaga pinensis	GCF_000024005.1	1	Chitinophaga pinensis DSM 2588	Bacteria > Bacteroidetes > Chitinophagia > Chitinophagales > Chitinophagaceae > Chitinophaga
NZ_CP014907	58	162	30	22–25	23.5	1	Lactobacillus lindneri	GCF_001702135.1	1	Lactobacillus lindneri	Bacteria > Firmicutes > Bacilli > Lactobacillales > Lactobacillaceae > Lactobacillus
NC_009953	81	193	52	20–28	24	1	Salinispora arenicola	GCF_000018265.1	1	Salinispora arenicola CNS-205	Bacteria > Actinobacteria > Micromonosporales > Micromonosporaceae > Salinispora
NC_010407	46	144	49	20–29	24.5	1	Clavibacter michiganensis	GCF_000069225.1	1	Clavibacter michiganensis subsp. sepedonicus	Bacteria > Actinobacteria > Micrococcales > Microbacteriaceae > Clavibacter
NZ_CP007567	74	188	78	22–28	25	1	Aeromonas media	GCF_000287215.2	1	Aeromonas media WS	Bacteria > Proteobacteria > Gammaproteobacteria > Aeromonadales > Aeromonadaceae > Aeromonas
NC_008260	109	201	55	20–30	25	1	Alcanivorax borkumensis	GCF_000009365.1	1	Alcanivorax borkumensis SK2	Bacteria > Proteobacteria > Gammaproteobacteria > Oceanospirillales > Alcanivoracaceae > Alcanivorax
NC_006840, NC_006841	73	216	53	20–30	25	1	Aliivibrio fischeri	GCF_000011805.1	2	Vibrio fischeri ES114	Bacteria > Proteobacteria > Gammaproteobacteria > Vibrionales > Vibrionaceae > Aliivibrio
NZ_CP010415	56	205	57	18–32	25	1	Azotobacter chroococcum	GCF_000817975.1	1	Azotobacter chroococcum NCIMB 8003	Bacteria > Proteobacteria > Gammaproteobacteria > Pseudomonadales > Pseudomonadaceae > Azotobacter
NZ_CP002190	52	167	28	20–30	25	1	Bdellovibrio bacteriovorus	GCF_000525675.1	1	Bdellovibrio bacteriovorus W	Bacteria > Proteobacteria > Deltaproteobacteria > Bdellovibrionales > Bdellovibrionaceae > Bdellovibrio
NC_010581	82	270	100	20–30	25	1	Beijerinckia indica	GCF_000019845.1	1	Beijerinckia indica subsp. indica ATCC 9039	Bacteria > Proteobacteria > Alphaproteobacteria > Rhizobiales > Beijerinckiaceae > Beijerinckia
NC_018010	76	174	50	20–30	25	1	Belliella baltica	GCF_000265405.1	1	Belliella baltica DSM 15883	Bacteria > Bacteroidetes > Cytophagia > Cytophagales > Cyclobacteriaceae > Belliella
NC_013131	70	156	56	22–28	25	1	Catenulispora acidiphila	GCF_000024025.1	1	Catenulispora acidiphila DSM 44928	Bacteria > Actinobacteria > Catenulisporales > Catenulisporaceae > Catenulispora
NC_010831	94	222	58	20–30	25	1	Chlorobium phaeobacteroides	GCF_000020545.1	1	Chlorobium phaeobacteroides BS1	Bacteria > Chlorobi > Chlorobia > Chlorobiales > Chlorobiaceae > Chlorobium/Pelodictyon group > Chlorobium
NC_009337	26	168	36	20–30	25	1	Chlorobium phaeovibrioides	GCF_000016085.1	1	Chlorobium phaeovibrioides DSM 265	Bacteria > Chlorobi > Chlorobia > Chlorobiales > Chlorobiaceae > Chlorobium/Pelodictyon group > Chlorobium
NC_011026	84	234	69	25	25	1	Chloroherpeton thalassium	GCF_000020525.1	1	Chloroherpeton thalassium ATCC 35110	Bacteria > Chlorobi > Chlorobia > Chlorobiales > Chlorobiaceae > Chloroherpeton
NC_014008	78	152	53	20–30	25	1	Coraliomargarita akajimensis	GCF_000025905.1	1	Coraliomargarita akajimensis DSM 45221	Bacteria > Verrucomicrobia > Opitutae > Puniceicoccales > Puniceicoccaceae > Coraliomargarita
NC_019753	108	237	120	25	25	1	Crinalium epipsammum	GCF_000317495.1	1	Crinalium epipsammum PCC 9333	Bacteria > Cyanobacteria > Oscillatoriophycideae > Oscillatoriales > Gomontiellaceae > Crinalium
NC_012982	47	189	52	22–28	25	1	Hirschia baltica	GCF_000023785.1	1	Hirschia baltica ATCC 49814	Bacteria > Proteobacteria > Alphaproteobacteria > Rhodobacterales > Hyphomonadaceae > Hirschia
NC_010471	46	177	46	20–30	25	1	Leuconostoc citreum	GCF_000026405.1	1	Leuconostoc citreum KM20	Bacteria > Firmicutes > Bacilli > Lactobacillales > Leuconostocaceae > Leuconostoc
NC_014319	92	189	51	20–30	25	1	Leuconostoc gelidum	GCF_000196855.1	1	Leuconostoc gelidum subsp. gasicomitatum LMG 18811	Bacteria > Firmicutes > Bacilli > Lactobacillales > Leuconostocaceae > Leuconostoc
NZ_CP016598	51	200	46	20–30	25	1	Leuconostoc lactis	GCF_001698145.1	1	Leuconostoc lactis	Bacteria > Firmicutes > Bacilli > Lactobacillales > Leuconostocaceae > Leuconostoc
NC_008531	52	192	39	20–30	25	1	Leuconostoc mesenteroides	GCF_000014445.1	1	Leuconostoc mesenteroides subsp. mesenteroides ATCC 8293	Bacteria > Firmicutes > Bacilli > Lactobacillales > Leuconostocaceae > Leuconostoc
NC_015276	95	204	56	25	25	1	Marinomonas mediterranea	GCF_000192865.1	1	Marinomonas mediterranea MMB-1	Bacteria > Proteobacteria > Gammaproteobacteria > Oceanospirillales > Marinomonas
NC_015635	58	150	40	25	25	1	Microlunatus phosphovorus	GCF_000270245.1	1	Microlunatus phosphovorus NM-1	Bacteria > Actinobacteria > Propionibacteriales > Propionibacteriaceae > Microlunatus
NC_013235	34	162	45	25	25	1	Nakamurella multipartita	GCF_000024365.1	1	Nakamurella multipartita DSM 44233	Bacteria > Actinobacteria > Nakamurellales > Nakamurellaceae > Nakamurella
NZ_CP015079	24	119	28	25	25	1	Nocardioides dokdonensis	GCF_001653335.1	1	Nocardioides dokdonensis FR1436	Bacteria > Actinobacteria > Propionibacteriales > Nocardioidaceae > Nocardioides
NC_013061	23	166	29	25	25	1	Pedobacter heparinus	GCF_000023825.1	1	Pedobacter heparinus DSM 2366	Bacteria > Bacteroidetes > Sphingobacteriia > Sphingobacteriales > Sphingobacteriaceae > Pedobacter
NC_011886	60	168	46	20–30	25	1	Pseudarthrobacter chlorophenolicus	GCF_000022025.1	1	Pseudarthrobacter chlorophenolicus A6	Bacteria > Actinobacteria > Micrococcales > Micrococcaceae > Pseudarthrobacter
NZ_CP015411, NZ_CP015412	52	220	60	25	25	1	Pseudoalteromonas luteoviolacea	GCF_001750165.1	2	Pseudoalteromonas luteoviolacea	Bacteria > Proteobacteria > Gammaproteobacteria > Alteromonadales > Pseudoalteromonadaceae > Pseudoalteromonas
NC_008209	54	158	28	20–30	25	1	Roseobacter denitrificans	GCF_000014045.1	1	Roseobacter denitrificans OCh 114	Bacteria > Proteobacteria > Alphaproteobacteria > Rhodobacterales > Rhodobacteraceae > Roseobacter
NC_015730	53	158	29	20–30	25	1	Roseobacter litoralis	GCF_000154785.2	1	Roseobacter litoralis Och 149	Bacteria > Proteobacteria > Alphaproteobacteria > Rhodobacterales > Rhodobacteraceae > Roseobacter
NC_009901	106	258	82	25	25	1	Shewanella pealeana	GCF_000018285.1	1	Shewanella pealeana ATCC 700345	Bacteria > Proteobacteria > Gammaproteobacteria > Alteromonadales > Shewanellaceae > Shewanella
NC_007712	120	223	52	25	25	1	Sodalis glossinidius	GCF_000010085.1	1	Sodalis glossinidius str. 'morsitans'	Bacteria > Proteobacteria > Gammaproteobacteria > Enterobacterales > Pectobacteriaceae > Sodalis
NZ_CP020105	75	198	86	20–30	25	1	Spirosoma rigui	GCF_002067135.1	1	Spirosoma rigui	Bacteria > Bacteroidetes > Cytophagia > Cytophagales > Cytophagaceae > Spirosoma
NZ_CP014616	170	217	77	25	25	1	Sporosarcina psychrophila	GCF_001590685.1	1	Sporosarcina psychrophila	Bacteria > Firmicutes > Bacilli > Bacillales > Planococcaceae > Sporosarcina
NZ_CP015109	102	207	56	25	25	1	Sporosarcina ureae	GCF_002082015.1	1	Sporosarcina ureae	Bacteria > Firmicutes > Bacilli > Bacillales > Planococcaceae > Sporosarcina
NZ_CP015579	54	217	49	25	25	1	Tatumella citrea	GCF_002163585.1	1	Tatumella citrea	Bacteria > Proteobacteria > Gammaproteobacteria > Enterobacterales > Erwiniaceae > Tatumella
NC_022528, NC_022543	61	234	49	20–30	25	1	Vibrio nigripulchritudo	GCF_000801275.2	2	Vibrio nigripulchritudo	Bacteria > Proteobacteria > Gammaproteobacteria > Vibrionales > Vibrionaceae > Vibrio
NZ_CP013292	57	190	52	24–27	25.5	1	Rathayibacter toxicus	GCF_001465855.1	1	Rathayibacter toxicus	Bacteria > Actinobacteria > Micrococcales > Microbacteriaceae > Rathayibacter
NZ_CP015515	63	164	58	24–27	25.5	1	Rathayibacter tritici	GCF_001641005.1	1	Rathayibacter tritici	Bacteria > Actinobacteria > Micrococcales > Microbacteriaceae > Rathayibacter
NC_015167	56	159	43	22–30	26	1	Cellulophaga lytica	GCF_000190595.1	1	Cellulophaga lytica DSM 7489	Bacteria > Bacteroidetes > Flavobacteriia > Flavobacteriales > Flavobacteriaceae > Cellulophaga
NC_013757	80	154	56	24–28	26	1	Geodermatophilus obscurus	GCF_000025345.1	1	Geodermatophilus obscurus DSM 43160	Bacteria > Actinobacteria > Geodermatophilales > Geodermatophilaceae > Geodermatophilus
NZ_CP016307, NZ_CP016308	91	238	70	22–30	26	1	Vibrio scophthalmi	GCF_001685465.1	2	Vibrio scophthalmi	Bacteria > Proteobacteria > Gammaproteobacteria > Vibrionales > Vibrionaceae > Vibrio
NZ_CP019701, NZ_CP019702	69	200	55	25–28	26.5	1	Agrobacterium rhizogenes	GCF_002005205.2	2	Agrobacterium rhizogenes	Bacteria > Proteobacteria > Alphaproteobacteria > Rhizobiales > Rhizobiaceae > Rhizobium/Agrobacterium group > Agrobacterium
NZ_CP011246, NZ_CP011247	58	202	54	25–28	26.5	1	Agrobacterium tumefaciens	GCF_000971565.1	2	Agrobacterium tumefaciens	Bacteria > Proteobacteria > Alphaproteobacteria > Rhizobiales > Rhizobiaceae > Rhizobium/Agrobacterium group > Agrobacterium > Agrobacterium tumefaciens complex
NC_011989, NC_011988	66	241	55	25–28	26.5	1	Agrobacterium vitis	GCF_000016285.1	2	Agrobacterium vitis S4	Bacteria > Proteobacteria > Alphaproteobacteria > Rhizobiales > Rhizobiaceae > Rhizobium/Agrobacterium group > Agrobacterium
NC_008783	146	276	74	25–28	26.5	1	Bartonella bacilliformis	GCF_000015445.1	1	Bartonella bacilliformis KC583	Bacteria > Proteobacteria > Alphaproteobacteria > Rhizobiales > Bartonellaceae > Bartonella
NC_015510	85	174	84	25–28	26.5	1	Haliscomenobacter hydrossis	GCF_000212735.1	1	Haliscomenobacter hydrossis DSM 1100	Bacteria > Bacteroidetes > Saprospiria > Saprospirales > Haliscomenobacteraceae > Haliscomenobacter
NZ_CP016790	48	228	78	17–37	27	1	Bacillus flexus	GCF_002024265.1	1	Bacillus flexus	Bacteria > Firmicutes > Bacilli > Bacillales > Bacillaceae > Bacillus
NC_015726, NC_015723	50	218	55	27	27	1	Cupriavidus necator	GCF_000219215.1	2	Cupriavidus necator N-1	Bacteria > Proteobacteria > Betaproteobacteria > Burkholderiales > Burkholderiaceae > Cupriavidus
NZ_CP015880	66	203	77	27	27	1	Ensifer adhaerens	GCF_000697965.2	1	Ensifer adhaerens	Bacteria > Proteobacteria > Alphaproteobacteria > Rhizobiales > Rhizobiaceae > Sinorhizobium/Ensifer group > Ensifer
NC_013720	65	302	108	26–28	27	1	Pirellula staleyi	GCF_000025185.1	1	Pirellula staleyi DSM 6068	Bacteria > Planctomycetes > Planctomycetia > Planctomycetales > Planctomycetaceae > Pirellula
NC_002488	176	196	47	26–28	27	1	Xylella fastidiosa	GCF_000006725.1	1	Xylella fastidiosa 9a5c	Bacteria > Proteobacteria > Gammaproteobacteria > Xanthomonadales > Xanthomonadaceae > Xylella
NZ_CP014223	203	270	52	25–30	27.5	1	Anaerotignum propionicum	GCF_001561955.1	1	[Clostridium] propionicum DSM 1682	Bacteria > Firmicutes > Clostridia > Clostridiales > Lachnospiraceae > Tyzzerella
NC_014816, NC_014817	58	186	60	25–30	27.5	1	Asticcacaulis excentricus	GCF_000175215.2	2	Asticcacaulis excentricus CB 48	Bacteria > Proteobacteria > Alphaproteobacteria > Caulobacterales > Caulobacteraceae > Asticcacaulis
NZ_CP012946	120	248	75	25–30	27.5	1	Blastochloris viridis	GCF_001402875.1	1	Blastochloris viridis	Bacteria > Proteobacteria > Alphaproteobacteria > Rhizobiales > Hyphomicrobiaceae > Blastochloris
NC_013172	62	167	45	25–30	27.5	1	Brachybacterium faecium	GCF_000023405.1	1	Brachybacterium faecium DSM 4810	Bacteria > Actinobacteria > Micrococcales > Dermabacteraceae > Brachybacterium
NC_017249	86	208	73	25–30	27.5	1	Bradyrhizobium japonicum	GCF_000284375.1	1	Bradyrhizobium japonicum USDA 6	Bacteria > Proteobacteria > Alphaproteobacteria > Rhizobiales > Bradyrhizobiaceae > Bradyrhizobium
NC_014375	21	136	35	25–30	27.5	1	Brevundimonas subvibrioides	GCF_000144605.1	1	Brevundimonas subvibrioides ATCC 15264	Bacteria > Proteobacteria > Alphaproteobacteria > Caulobacterales > Caulobacteraceae > Brevundimonas
NZ_CP022048	16	141	36	25–30	27.5	1	Brevundimonas vesicularis	GCF_002208825.1	1	Brevundimonas vesicularis	Bacteria > Proteobacteria > Alphaproteobacteria > Caulobacterales > Caulobacteraceae > Brevundimonas
NC_022759	37	158	5	25–30	27.5	1	Campylobacter fetus	GCF_000495505.1	1	Campylobacter fetus subsp. testudinum 03-427	Bacteria > Proteobacteria > Epsilonproteobacteria > Campylobacterales > Campylobacteraceae > Campylobacter
NZ_CP013002	46	146	53	25–30	27.5	1	Caulobacter henricii	GCF_001414055.1	1	Caulobacter henricii	Bacteria > Proteobacteria > Alphaproteobacteria > Caulobacterales > Caulobacteraceae > Caulobacter
NC_002696	52	115	48	25–30	27.5	1	Caulobacter vibrioides	GCF_000006905.1	1	Caulobacter crescentus CB15	Bacteria > Proteobacteria > Alphaproteobacteria > Caulobacterales > Caulobacteraceae > Caulobacter
NZ_CP018786	82	196	65	25–30	27.5	1	Chryseobacterium indologenes	GCF_002025665.1	1	Chryseobacterium indologenes	Bacteria > Bacteroidetes > Flavobacteriia > Flavobacteriales > Flavobacteriaceae > Chryseobacterium
NC_015389	71	246	59	25–30	27.5	1	Coriobacterium glomerans	GCF_000195315.1	1	Coriobacterium glomerans PW2	Bacteria > Actinobacteria > Coriobacteriia > Coriobacteriales > Coriobacteriaceae > Coriobacterium
NC_015859	24	126	37	25–30	27.5	1	Corynebacterium variabile	GCF_000179395.2	1	Corynebacterium variabile DSM 44702	Bacteria > Actinobacteria > Corynebacteriales > Corynebacteriaceae > Corynebacterium
NZ_CP012040	116	260	59	25–30	27.5	1	Cyclobacterium amurskyense	GCF_001050135.1	1	Cyclobacterium amurskyense	Bacteria > Bacteroidetes > Cytophagia > Cytophagales > Cyclobacteriaceae > Cyclobacterium
NC_015914	98	248	51	25–30	27.5	1	Cyclobacterium marinum	GCF_000222485.1	1	Cyclobacterium marinum DSM 745	Bacteria > Bacteroidetes > Cytophagia > Cytophagales > Cyclobacteriaceae > Cyclobacterium
NC_012779	62	269	61	25–30	27.5	1	Edwardsiella ictaluri	GCF_000022885.2	1	Edwardsiella ictaluri 93-146	Bacteria > Proteobacteria > Gammaproteobacteria > Enterobacterales > Hafniaceae > Edwardsiella
NZ_CP017057	24	156	38	25–30	27.5	1	Erythrobacter litoralis	GCF_001719165.1	1	Erythrobacter litoralis	Bacteria > Proteobacteria > Alphaproteobacteria > Sphingomonadales > Erythrobacteraceae > Erythrobacter
NC_016510	147	158	56	25–30	27.5	1	Flavobacterium columnare	GCF_000240075.2	1	Flavobacterium columnare ATCC 49512	Bacteria > Bacteroidetes > Flavobacteriia > Flavobacteriales > Flavobacteriaceae > Flavobacterium
NC_009441	91	211	74	25–30	27.5	1	Flavobacterium johnsoniae	GCF_000016645.1	1	Flavobacterium johnsoniae UW101	Bacteria > Bacteroidetes > Flavobacteriia > Flavobacteriales > Flavobacteriaceae > Flavobacterium
NC_017033	78	188	50	25–30	27.5	1	Frateuria aurantia	GCF_000242255.2	1	Frateuria aurantia DSM 6220	Bacteria > Proteobacteria > Gammaproteobacteria > Xanthomonadales > Rhodanobacteraceae > Frateuria
NC_019396	42	142	27	25–30	27.5	1	Gluconobacter oxydans	GCF_000311765.1	1	Gluconobacter oxydans H24	Bacteria > Proteobacteria > Alphaproteobacteria > Rhodospirillales > Acetobacteraceae > Gluconobacter
NZ_CP007031	31	230	40	25–30	27.5	1	Marichromatium purpuratum	GCF_000224005.2	1	Marichromatium purpuratum 984	Bacteria > Proteobacteria > Gammaproteobacteria > Chromatiales > Chromatiaceae > Marichromatium
NZ_CP015318	48	199	56	25–30	27.5	1	Mesorhizobium amorphae	GCF_001686985.1	1	Mesorhizobium amorphae CCNWGS0123	Bacteria > Proteobacteria > Alphaproteobacteria > Rhizobiales > Phyllobacteriaceae > Mesorhizobium
NC_014923	46	197	54	25–30	27.5	1	Mesorhizobium ciceri	GCF_000185905.1	1	Mesorhizobium ciceri biovar biserrulae WSM1271	Bacteria > Proteobacteria > Alphaproteobacteria > Rhizobiales > Phyllobacteriaceae > Mesorhizobium
NC_002678, NC_002679	51	196	54	25–30	27.5	1	Mesorhizobium loti	GCF_000009625.1	2	Mesorhizobium loti MAFF303099	Bacteria > Proteobacteria > Alphaproteobacteria > Rhizobiales > Phyllobacteriaceae > Mesorhizobium
NC_012808	69	246	77	25–30	27.5	1	Methylobacterium extorquens	GCF_000022685.1	1	Methylobacterium extorquens AM1	Bacteria > Proteobacteria > Alphaproteobacteria > Rhizobiales > Methylobacteriaceae > Methylobacterium
NC_010505	51	225	72	25–30	27.5	1	Methylobacterium radiotolerans	GCF_000019725.1	1	Methylobacterium radiotolerans JCM 2831	Bacteria > Proteobacteria > Alphaproteobacteria > Rhizobiales > Methylobacteriaceae > Methylobacterium
NZ_CP021054	76	246	79	25–30	27.5	1	Methylobacterium zatmanii	GCF_002117815.1	1	Methylobacterium zatmanii	Bacteria > Proteobacteria > Alphaproteobacteria > Rhizobiales > Methylobacteriaceae > Methylobacterium
NZ_CP018134	31	115	25	25–30	27.5	1	Microbacterium paludicola	GCF_001887285.1	1	Microbacterium paludicola	Bacteria > Actinobacteria > Micrococcales > Microbacteriaceae > Microbacterium
NC_017059	59	224	46	25–30	27.5	1	Pararhodospirillum photometricum	GCF_000284415.1	1	Pararhodospirillum photometricum DSM 122	Bacteria > Proteobacteria > Alphaproteobacteria > Rhodospirillales > Rhodospirillaceae > Pararhodospirillum
NC_014844	79	198	31	25–30	27.5	1	Pseudodesulfovibrio aespoeensis	GCF_000176915.2	1	Desulfovibrio aespoeensis Aspo-2	Bacteria > Proteobacteria > Deltaproteobacteria > Desulfovibrionales > Desulfovibrionaceae > Desulfovibrio
NZ_CP014546	32	175	34	25–30	27.5	1	Pseudomonas azotoformans	GCF_001579805.1	1	Pseudomonas azotoformans	Bacteria > Proteobacteria > Gammaproteobacteria > Pseudomonadales > Pseudomonadaceae > Pseudomonas
NC_015556	64	190	52	25–30	27.5	1	Pseudomonas fulva	GCF_000213805.1	1	Pseudomonas fulva 12-X	Bacteria > Proteobacteria > Gammaproteobacteria > Pseudomonadales > Pseudomonadaceae > Pseudomonas
NC_002947	72	176	42	25–30	27.5	1	Pseudomonas putida	GCF_000007565.2	1	Pseudomonas putida KT2440	Bacteria > Proteobacteria > Gammaproteobacteria > Pseudomonadales > Pseudomonadaceae > Pseudomonas
NC_007761	57	198	66	25–30	27.5	1	Rhizobium etli	GCF_000092045.1	1	Rhizobium etli CFN 42	Bacteria > Proteobacteria > Alphaproteobacteria > Rhizobiales > Rhizobiaceae > Rhizobium/Agrobacterium group > Rhizobium
NZ_CP006877	47	198	62	25–30	27.5	1	Rhizobium gallicum	GCF_000816845.1	1	Rhizobium gallicum bv. gallicum R602	Bacteria > Proteobacteria > Alphaproteobacteria > Rhizobiales > Rhizobiaceae > Rhizobium/Agrobacterium group > Rhizobium
NZ_CP007045	66	196	66	25–30	27.5	1	Rhizobium leguminosarum	GCF_000517605.1	1	Rhizobium leguminosarum bv. trifolii WSM1689	Bacteria > Proteobacteria > Alphaproteobacteria > Rhizobiales > Rhizobiaceae > Rhizobium/Agrobacterium group > Rhizobium
NC_020059	55	215	72	25–30	27.5	1	Rhizobium tropici	GCF_000330885.1	1	Rhizobium tropici CIAT 899	Bacteria > Proteobacteria > Alphaproteobacteria > Rhizobiales > Rhizobiaceae > Rhizobium/Agrobacterium group > Rhizobium
NC_015703	72	192	79	20–35	27.5	1	Runella slithyformis	GCF_000218895.1	1	Runella slithyformis DSM 19594	Bacteria > Bacteroidetes > Cytophagia > Cytophagales > Cytophagaceae > Runella
NC_013521	67	163	59	25–30	27.5	1	Sanguibacter keddieii	GCF_000024925.1	1	Sanguibacter keddieii DSM 10542	Bacteria > Actinobacteria > Micrococcales > Sanguibacteraceae > Sanguibacter
NC_012587	76	196	70	25–30	27.5	1	Sinorhizobium fredii	GCF_000018545.1	1	Sinorhizobium fredii NGR234	Bacteria > Proteobacteria > Alphaproteobacteria > Rhizobiales > Rhizobiaceae > Sinorhizobium/Ensifer group > Sinorhizobium
NC_009636	70	209	62	25–30	27.5	1	Sinorhizobium medicae	GCF_000017145.1	1	Sinorhizobium medicae WSM419	Bacteria > Proteobacteria > Alphaproteobacteria > Rhizobiales > Rhizobiaceae > Sinorhizobium/Ensifer group > Sinorhizobium
NC_003047	89	219	70	25–30	27.5	1	Sinorhizobium meliloti	GCF_000006965.1	1	Sinorhizobium meliloti 1021	Bacteria > Proteobacteria > Alphaproteobacteria > Rhizobiales > Rhizobiaceae > Sinorhizobium/Ensifer group > Sinorhizobium
NC_014217	56	201	44	25–30	27.5	1	Starkeya novella	GCF_000092925.1	1	Starkeya novella DSM 506	Bacteria > Proteobacteria > Alphaproteobacteria > Rhizobiales > Xanthobacteraceae > Starkeya
NZ_CP010519	104	240	91	25–30	27.5	1	Streptomyces albus	GCF_000827005.1	1	Streptomyces albus	Bacteria > Actinobacteria > Streptomycetales > Streptomycetaceae > Streptomyces
NC_019940	110	266	57	25–30	27.5	1	Thioflavicoccus mobilis	GCF_000327045.1	1	Thioflavicoccus mobilis 8321	Bacteria > Proteobacteria > Gammaproteobacteria > Chromatiales > Chromatiaceae > Thioflavicoccus
NC_009720	73	230	56	25–30	27.5	1	Xanthobacter autotrophicus	GCF_000017645.1	1	Xanthobacter autotrophicus Py2	Bacteria > Proteobacteria > Alphaproteobacteria > Rhizobiales > Xanthobacteraceae > Xanthobacter
NC_017262	68	233	64	25–30	27.5	1	Zymomonas mobilis	GCF_000175255.2	1	Zymomonas mobilis subsp. mobilis ATCC 10988	Bacteria > Proteobacteria > Alphaproteobacteria > Sphingomonadales > Sphingomonadaceae > Zymomonas
NZ_CP011974	50	236	74	28	28	1	Bacillus endophyticus	GCF_000972245.3	1	Bacillus endophyticus	Bacteria > Firmicutes > Bacilli > Bacillales > Bacillaceae > Bacillus
NC_012669	25	124	24	28	28	1	Beutenbergia cavernae	GCF_000023105.1	1	Beutenbergia cavernae DSM 12333	Bacteria > Actinobacteria > Micrococcales > Beutenbergiaceae > Beutenbergia
NZ_CP011503, NZ_CP011504, NZ_CP011505	87	206	63	26–30	28	1	Burkholderia pyrrocinia	GCF_001028665.1	3	Burkholderia pyrrocinia	Bacteria > Proteobacteria > Betaproteobacteria > Burkholderiales > Burkholderiaceae > Burkholderia > Burkholderia cepacia complex
NC_020302	72	161	53	28	28	1	Corynebacterium halotolerans	GCF_000341345.1	1	Corynebacterium halotolerans YIM 70093 = DSM 44683	Bacteria > Actinobacteria > Corynebacteriales > Corynebacteriaceae > Corynebacterium
NC_018645	78	254	34	28	28	1	Desulfobacula toluolica	GCF_000307105.1	1	Desulfobacula toluolica Tol2	Bacteria > Proteobacteria > Deltaproteobacteria > Desulfobacterales > Desulfobacteraceae > Desulfobacula
NC_018515	107	274	81	28	28	1	Desulfosporosinus meridiei	GCF_000231385.2	1	Desulfosporosinus meridiei DSM 13257	Bacteria > Firmicutes > Clostridia > Clostridiales > Peptococcaceae > Desulfosporosinus
NC_013037	45	182	52	28	28	1	Dyadobacter fermentans	GCF_000023125.1	1	Dyadobacter fermentans DSM 18053	Bacteria > Bacteroidetes > Cytophagia > Cytophagales > Cytophagaceae > Dyadobacter
NC_018664	97	254	73	19–37	28	1	Gottschalkia acidurici	GCF_000299355.1	1	[Clostridium] acidurici 9a	Bacteria > Firmicutes > Clostridia > Clostridiales > Gottschalkia
NC_022438	65	130	38	26–30	28	1	Leifsonia xyli	GCF_000470775.1	1	Leifsonia xyli subsp. cynodontis DSM 46306	Bacteria > Actinobacteria > Micrococcales > Microbacteriaceae > Leifsonia
NZ_CP015810	28	118	30	28	28	1	Microbacterium chocolatum	GCF_001652465.1	1	Microbacterium chocolatum	Bacteria > Actinobacteria > Micrococcales > Microbacteriaceae > Microbacterium
NC_018524	61	215	88	28	28	1	Nocardiopsis alba	GCF_000294515.1	1	Nocardiopsis alba ATCC BAA-2165	Bacteria > Actinobacteria > Streptosporangiales > Nocardiopsaceae > Nocardiopsis
NZ_CP009285	104	210	68	28	28	1	Paenibacillus borealis	GCF_000758665.1	1	Paenibacillus borealis	Bacteria > Firmicutes > Bacilli > Bacillales > Paenibacillaceae > Paenibacillus
NZ_CP009287	133	218	72	28	28	1	Paenibacillus graminis	GCF_000758705.1	1	Paenibacillus graminis	Bacteria > Firmicutes > Bacilli > Bacillales > Paenibacillaceae > Paenibacillus
NZ_CP009428	90	209	68	28	28	1	Paenibacillus odorifer	GCF_000758725.1	1	Paenibacillus odorifer	Bacteria > Firmicutes > Bacilli > Bacillales > Paenibacillaceae > Paenibacillus
NZ_CP009286	134	216	70	28	28	1	Paenibacillus stellifer	GCF_000758685.1	1	Paenibacillus stellifer	Bacteria > Firmicutes > Bacilli > Bacillales > Paenibacillaceae > Paenibacillus
NC_012962	104	283	46	28	28	1	Photorhabdus asymbiotica	GCF_000196475.1	1	Photorhabdus asymbiotica	Bacteria > Proteobacteria > Gammaproteobacteria > Enterobacterales > Morganellaceae > Photorhabdus
NC_005126	126	286	48	28	28	1	Photorhabdus luminescens	GCF_000196155.1	1	Photorhabdus luminescens subsp. laumondii TTO1	Bacteria > Proteobacteria > Gammaproteobacteria > Enterobacterales > Morganellaceae > Photorhabdus
NZ_CP011104	104	254	50	28	28	1	Photorhabdus temperata	GCF_001010285.1	1	Photorhabdus temperata subsp. thracensis	Bacteria > Proteobacteria > Gammaproteobacteria > Enterobacterales > Morganellaceae > Photorhabdus
NC_019673	64	142	40	28	28	1	Saccharothrix espanaensis	GCF_000328705.1	1	Saccharothrix espanaensis DSM 44229	Bacteria > Actinobacteria > Pseudonocardiales > Pseudonocardiaceae > Saccharothrix
NZ_CP018199	120	220	67	28	28	1	Staphylococcus succinus	GCF_001902315.1	1	Staphylococcus succinus	Bacteria > Firmicutes > Bacilli > Bacillales > Staphylococcaceae > Staphylococcus
NC_013512	30	138	9	20–36	28	1	Sulfurospirillum deleyianum	GCF_000024885.1	1	Sulfurospirillum deleyianum DSM 6946	Bacteria > Proteobacteria > Epsilonproteobacteria > Campylobacterales > Campylobacteraceae > Sulfurospirillum
NC_013722	116	187	70	28	28	1	Xanthomonas albilineans	GCF_000087965.2	1	Xanthomonas albilineans GPE PC73	Bacteria > Proteobacteria > Gammaproteobacteria > Xanthomonadales > Xanthomonadaceae > Xanthomonas
NC_020800	148	162	60	28	28	1	Xanthomonas axonopodis	GCF_000348585.1	1	Xanthomonas axonopodis Xac29-1	Bacteria > Proteobacteria > Gammaproteobacteria > Xanthomonadales > Xanthomonadaceae > Xanthomonas
NC_003902	193	200	66	28	28	1	Xanthomonas campestris	GCF_000007145.1	1	Xanthomonas campestris pv. campestris str. ATCC 33913	Bacteria > Proteobacteria > Gammaproteobacteria > Xanthomonadales > Xanthomonadaceae > Xanthomonas
NZ_CP016830	130	177	72	28	28	1	Xanthomonas fragariae	GCF_001705565.1	1	Xanthomonas fragariae	Bacteria > Proteobacteria > Gammaproteobacteria > Xanthomonadales > Xanthomonadaceae > Xanthomonas
NC_010717	109	146	58	28	28	1	Xanthomonas oryzae	GCF_000019585.2	1	Xanthomonas oryzae pv. oryzae PXO99A	Bacteria > Proteobacteria > Gammaproteobacteria > Xanthomonadales > Xanthomonadaceae > Xanthomonas
NZ_CP010409	138	186	76	28	28	1	Xanthomonas sacchari	GCF_000815185.1	1	Xanthomonas sacchari	Bacteria > Proteobacteria > Gammaproteobacteria > Xanthomonadales > Xanthomonadaceae > Xanthomonas
NZ_CP008714	140	192	71	28	28	1	Xanthomonas translucens	GCF_001021935.1	1	Xanthomonas translucens pv. undulosa	Bacteria > Proteobacteria > Gammaproteobacteria > Xanthomonadales > Xanthomonadaceae > Xanthomonas
NZ_CP018725	183	188	71	28	28	1	Xanthomonas vesicatoria	GCF_001908725.1	1	Xanthomonas vesicatoria ATCC 35937	Bacteria > Proteobacteria > Gammaproteobacteria > Xanthomonadales > Xanthomonadaceae > Xanthomonas
NC_013892	91	240	51	28	28	1	Xenorhabdus bovienii	GCF_000027225.1	1	Xenorhabdus bovienii SS-2004	Bacteria > Proteobacteria > Gammaproteobacteria > Enterobacterales > Morganellaceae > Xenorhabdus
NZ_LN681227	98	230	59	28	28	1	Xenorhabdus nematophila	GCF_000953355.1	1	Xenorhabdus nematophila AN6/1	Bacteria > Proteobacteria > Gammaproteobacteria > Enterobacterales > Morganellaceae > Xenorhabdus
NZ_FO704551	102	247	56	28	28	1	Xenorhabdus poinarii	GCF_000968175.1	1	Xenorhabdus poinarii G6	Bacteria > Proteobacteria > Gammaproteobacteria > Enterobacterales > Morganellaceae > Xenorhabdus
NC_013530	54	134	36	28	28	1	Xylanimonas cellulosilytica	GCF_000024965.1	1	Xylanimonas cellulosilytica DSM 15894	Bacteria > Actinobacteria > Micrococcales > Promicromonosporaceae > Xylanimonas
NZ_CP014859	73	205	80	20–37	28.5	1	Actinoalloteichus hymeniacidonis	GCF_001747425.1	1	Actinoalloteichus hymeniacidonis	Bacteria > Actinobacteria > Pseudonocardiales > Pseudonocardiaceae > Actinoalloteichus
NZ_CP013119	97	193	34	20–37	28.5	1	Alcaligenes faecalis	GCF_000967305.2	1	Alcaligenes faecalis	Bacteria > Proteobacteria > Betaproteobacteria > Burkholderiales > Alcaligenaceae > Alcaligenes
NC_013961	74	228	51	27–30	28.5	1	Erwinia amylovora	GCF_000091565.1	1	Erwinia amylovora CFBP1430	Bacteria > Proteobacteria > Gammaproteobacteria > Enterobacterales > Erwiniaceae > Erwinia
NC_014306	58	219	40	27–30	28.5	1	Erwinia billingiae	GCF_000196615.1	1	Erwinia billingiae Eb661	Bacteria > Proteobacteria > Gammaproteobacteria > Enterobacterales > Erwiniaceae > Erwinia
NC_012214	70	227	48	27–30	28.5	1	Erwinia pyrifoliae	GCF_000027265.1	1	Erwinia pyrifoliae Ep1/96	Bacteria > Proteobacteria > Gammaproteobacteria > Enterobacterales > Erwiniaceae > Erwinia
NZ_CP014608	76	274	54	25–32	28.5	1	Obesumbacterium proteus	GCF_001586165.1	1	Obesumbacterium proteus	Bacteria > Proteobacteria > Gammaproteobacteria > Enterobacterales > Hafniaceae > Obesumbacterium
NC_009667, NC_009668	53	205	45	20–37	28.5	1	Ochrobactrum anthropi	GCF_000017405.1	2	Ochrobactrum anthropi ATCC 49188	Bacteria > Proteobacteria > Alphaproteobacteria > Rhizobiales > Brucellaceae > Ochrobactrum
NC_012917	79	251	61	27–30	28.5	1	Pectobacterium carotovorum	GCF_000023605.1	1	Pectobacterium carotovorum subsp. carotovorum PC1	Bacteria > Proteobacteria > Gammaproteobacteria > Enterobacterales > Pectobacteriaceae > Pectobacterium
NZ_CP009781	83	266	60	28–29	28.5	1	Yersinia aldovae	GCF_000834395.1	1	Yersinia aldovae 670-83	Bacteria > Proteobacteria > Gammaproteobacteria > Enterobacterales > Yersiniaceae > Yersinia
NC_008800	94	287	74	28–29	28.5	1	Yersinia enterocolitica	GCF_000009345.1	1	Yersinia enterocolitica subsp. enterocolitica 8081	Bacteria > Proteobacteria > Gammaproteobacteria > Enterobacterales > Yersiniaceae > Yersinia
NZ_CP009364	82	255	60	28–29	28.5	1	Yersinia frederiksenii	GCF_000834215.1	1	Yersinia frederiksenii Y225	Bacteria > Proteobacteria > Gammaproteobacteria > Enterobacterales > Yersiniaceae > Yersinia
NZ_CP009801	87	272	69	28–29	28.5	1	Yersinia intermedia	GCF_000834515.1	1	Yersinia intermedia	Bacteria > Proteobacteria > Gammaproteobacteria > Enterobacterales > Yersiniaceae > Yersinia
NZ_CP009997	82	254	59	28–29	28.5	1	Yersinia kristensenii	GCF_000834865.1	1	Yersinia kristensenii	Bacteria > Proteobacteria > Gammaproteobacteria > Enterobacterales > Yersiniaceae > Yersinia
NC_003143	147	315	77	28–29	28.5	1	Yersinia pestis	GCF_000009065.1	1	Yersinia pestis CO92	Bacteria > Proteobacteria > Gammaproteobacteria > Enterobacterales > Yersiniaceae > Yersinia
NZ_CP008943	130	271	62	28–29	28.5	1	Yersinia pseudotuberculosis	GCF_000750315.1	1	Yersinia pseudotuberculosis	Bacteria > Proteobacteria > Gammaproteobacteria > Enterobacterales > Yersiniaceae > Yersinia
NZ_CP009787	102	275	75	28–29	28.5	1	Yersinia rohdei	GCF_000834455.1	1	Yersinia rohdei	Bacteria > Proteobacteria > Gammaproteobacteria > Enterobacterales > Yersiniaceae > Yersinia
NZ_CP011078	102	284	65	28–29	28.5	1	Yersinia ruckeri	GCF_000964565.1	1	Yersinia ruckeri	Bacteria > Proteobacteria > Gammaproteobacteria > Enterobacterales > Yersiniaceae > Yersinia
NC_013093	73	158	55	28–30	29	1	Actinosynnema mirum	GCF_000023245.1	1	Actinosynnema mirum DSM 43827	Bacteria > Actinobacteria > Pseudonocardiales > Pseudonocardiaceae > Actinosynnema
NZ_CP021500	47	192	58	28–30	29	1	Bacillus atrophaeus	GCF_002173495.1	1	Bacillus atrophaeus	Bacteria > Firmicutes > Bacilli > Bacillales > Bacillaceae > Bacillus
NC_000964	39	182	48	28–30	29	1	Bacillus subtilis	GCF_000009045.1	1	Bacillus subtilis subsp. subtilis str. 168	Bacteria > Firmicutes > Bacilli > Bacillales > Bacillaceae > Bacillus
NZ_CP020893	40	179	51	28–30	29	1	Bacillus vallismortis	GCF_002113805.1	1	Bacillus vallismortis	Bacteria > Firmicutes > Bacilli > Bacillales > Bacillaceae > Bacillus
NZ_CP019937	18	153	18	27–31	29	1	Ketogulonicigenium robustum	GCF_002117445.1	1	Ketogulonicigenium robustum	Bacteria > Proteobacteria > Alphaproteobacteria > Rhodobacterales > Rhodobacteraceae > Ketogulonicigenium
NC_017384	12	137	19	27–31	29	1	Ketogulonicigenium vulgare	GCF_000223375.1	1	Ketogulonicigenium vulgare WSH-001	Bacteria > Proteobacteria > Alphaproteobacteria > Rhodobacterales > Rhodobacteraceae > Ketogulonicigenium
NC_013729	45	137	41	28–30	29	1	Kribbella flavida	GCF_000024345.1	1	Kribbella flavida DSM 17836	Bacteria > Actinobacteria > Propionibacteriales > Nocardioidaceae > Kribbella
NC_006055	36	111	24	28–30	29	1	Mesoplasma florum	GCF_000008305.1	1	Mesoplasma florum L1	Bacteria > Tenericutes > Mollicutes > Entomoplasmatales > Entomoplasmataceae > Mesoplasma
NC_015711	27	182	44	26–32	29	1	Myxococcus fulvus	GCF_000219105.1	1	Myxococcus fulvus HW-1	Bacteria > Proteobacteria > Deltaproteobacteria > Myxococcales > Cystobacterineae > Myxococcaceae > Myxococcus
NC_007964	107	238	84	28–30	29	1	Nitrobacter hamburgensis	GCF_000013885.1	1	Nitrobacter hamburgensis X14	Bacteria > Proteobacteria > Alphaproteobacteria > Rhizobiales > Bradyrhizobiaceae > Nitrobacter
NC_007406	94	246	81	28–30	29	1	Nitrobacter winogradskyi	GCF_000012725.1	1	Nitrobacter winogradskyi Nb-255	Bacteria > Proteobacteria > Alphaproteobacteria > Rhizobiales > Bradyrhizobiaceae > Nitrobacter
NZ_CP022753	97	256	106	28–30	29	1	Nocardiopsis gilva	GCF_002263495.1	1	Nocardiopsis gilva YIM 90087	Bacteria > Actinobacteria > Streptosporangiales > Nocardiopsaceae > Nocardiopsis
NC_016599	52	150	39	25–33	29	1	Owenweeksia hongkongensis	GCF_000236705.1	1	Owenweeksia hongkongensis DSM 17368	Bacteria > Bacteroidetes > Flavobacteriia > Flavobacteriales > Cryomorphaceae > Owenweeksia
NZ_CP011512	108	227	75	28–30	29	1	Paenibacillus peoriae	GCF_001272655.2	1	Paenibacillus peoriae	Bacteria > Firmicutes > Bacilli > Bacillales > Paenibacillaceae > Paenibacillus
NZ_CP014766	113	234	92	28–30	29	1	Pontibacter akesuensis	GCF_001611675.1	1	Pontibacter akesuensis	Bacteria > Bacteroidetes > Cytophagia > Cytophagales > Hymenobacteraceae > Pontibacter
NZ_CP016033	28	148	32	28–30	29	1	Porphyrobacter neustonensis	GCF_001663175.1	1	Porphyrobacter neustonensis	Bacteria > Proteobacteria > Alphaproteobacteria > Sphingomonadales > Erythrobacteraceae > Porphyrobacter
NC_021499	103	191	50	28–30	29	1	Pseudomonas resinovorans	GCF_000412695.1	1	Pseudomonas resinovorans NBRC 106553	Bacteria > Proteobacteria > Gammaproteobacteria > Pseudomonadales > Pseudomonadaceae > Pseudomonas
NC_005027	23	12	17	28–30	29	1	Rhodopirellula baltica	GCF_000196115.1	1	Rhodopirellula baltica SH 1	Bacteria > Planctomycetes > Planctomycetia > Planctomycetales > Planctomycetaceae > Rhodopirellula
NC_018020	23	116	24	28–30	29	1	Turneriella parva	GCF_000266885.1	1	Turneriella parva DSM 21527	Bacteria > Spirochaetes > Leptospirales > Leptospiraceae > Turneriella
NC_008570	77	189	61	22–37	29.5	1	Aeromonas hydrophila	GCF_000014805.1	1	Aeromonas hydrophila subsp. hydrophila ATCC 7966	Bacteria > Proteobacteria > Gammaproteobacteria > Aeromonadales > Aeromonadaceae > Aeromonas
NZ_CP016378	78	179	53	22–37	29.5	1	Elizabethkingia meningoseptica	GCF_002022145.1	1	Elizabethkingia meningoseptica	Bacteria > Bacteroidetes > Flavobacteriia > Flavobacteriales > Flavobacteriaceae > Elizabethkingia
NZ_CP011059	72	182	52	22–37	29.5	1	Elizabethkingia miricola	GCF_000955665.1	1	Elizabethkingia miricola	Bacteria > Bacteroidetes > Flavobacteriia > Flavobacteriales > Flavobacteriaceae > Elizabethkingia
NZ_CP010423	87	304	58	22–37	29.5	1	Pragia fontium	GCF_001026985.1	1	Pragia fontium	Bacteria > Proteobacteria > Gammaproteobacteria > Enterobacterales > Budviciaceae > Pragia
NZ_CP014692	116	203	54	30	30	1	Acetobacter aceti	GCF_002005445.1	1	Acetobacter aceti	Bacteria > Proteobacteria > Alphaproteobacteria > Rhodospirillales > Acetobacteraceae > Acetobacter > Acetobacter subgen. Acetobacter
NZ_CP015164	53	154	45	30	30	1	Acetobacter pasteurianus	GCF_001766235.1	1	Acetobacter pasteurianus subsp. ascendens	Bacteria > Proteobacteria > Alphaproteobacteria > Rhodospirillales > Acetobacteraceae > Acetobacter
NC_016894	117	282	60	30	30	1	Acetobacterium woodii	GCF_000247605.1	1	Acetobacterium woodii DSM 1030	Bacteria > Firmicutes > Clostridia > Clostridiales > Eubacteriaceae > Acetobacterium
NC_022549	56	148	14	30	30	1	Acholeplasma brassicae	GCF_000967915.1	1	Acholeplasma brassicae	Bacteria > Tenericutes > Mollicutes > Acholeplasmatales > Acholeplasmataceae > Acholeplasma
NC_022538	62	137	20	30	30	1	Acholeplasma palmae	GCF_000968055.1	1	Acholeplasma palmae J233	Bacteria > Tenericutes > Mollicutes > Acholeplasmatales > Acholeplasmataceae > Acholeplasma
NC_013851	29	178	34	25–35	30	1	Allochromatium vinosum	GCF_000025485.1	1	Allochromatium vinosum DSM 180	Bacteria > Proteobacteria > Gammaproteobacteria > Chromatiales > Chromatiaceae > Allochromatium
NZ_CP011008	137	264	94	30	30	1	Bacillus simplex	GCF_001578185.1	1	Bacillus simplex	Bacteria > Firmicutes > Bacilli > Bacillales > Bacillaceae > Bacillus
NC_012491	67	187	51	30	30	1	Brevibacillus brevis	GCF_000010165.1	1	Brevibacillus brevis NBRC 100599	Bacteria > Firmicutes > Bacilli > Bacillales > Paenibacillaceae > Brevibacillus
NZ_CP018145	69	186	56	30	30	1	Brevibacillus formosus	GCF_002215075.1	1	Brevibacillus formosus	Bacteria > Firmicutes > Bacilli > Bacillales > Paenibacillaceae > Brevibacillus
NZ_CP007806	124	241	76	30	30	1	Brevibacillus laterosporus	GCF_000219535.2	1	Brevibacillus laterosporus LMG 15441	Bacteria > Firmicutes > Bacilli > Bacillales > Paenibacillaceae > Brevibacillus
NC_015514	58	155	45	30	30	1	Cellulomonas fimi	GCF_000212695.1	1	Cellulomonas fimi ATCC 484	Bacteria > Actinobacteria > Micrococcales > Cellulomonadaceae > Cellulomonas
NC_014151	56	144	47	30	30	1	Cellulomonas flavigena	GCF_000092865.1	1	Cellulomonas flavigena DSM 20109	Bacteria > Actinobacteria > Micrococcales > Cellulomonadaceae > Cellulomonas
NC_010803	68	199	45	25–35	30	1	Chlorobium limicola	GCF_000020465.1	1	Chlorobium limicola DSM 245	Bacteria > Chlorobi > Chlorobia > Chlorobiales > Chlorobiaceae > Chlorobium/Pelodictyon group > Chlorobium
NZ_CP009687	111	318	62	30	30	1	Clostridium aceticum	GCF_001042715.1	1	Clostridium aceticum	Bacteria > Firmicutes > Clostridia > Clostridiales > Clostridiaceae > Clostridium
NC_020291	137	287	103	25–35	30	1	Clostridium saccharoperbutylacetonicum	GCF_000340885.1	1	Clostridium saccharoperbutylacetonicum N1-4(HMT)	Bacteria > Firmicutes > Clostridia > Clostridiales > Clostridiaceae > Clostridium
NZ_CP009244	46	149	50	30	30	1	Corynebacterium ammoniagenes	GCF_001941425.1	1	Corynebacterium ammoniagenes DSM 20306	Bacteria > Actinobacteria > Corynebacteriales > Corynebacteriaceae > Corynebacterium
NC_008255	78	194	52	30	30	1	Cytophaga hutchinsonii	GCF_000014145.1	1	Cytophaga hutchinsonii ATCC 33406	Bacteria > Bacteroidetes > Cytophagia > Cytophagales > Cytophagaceae > Cytophaga
NZ_CP007033	106	233	66	25–35	30	1	Dehalobacter restrictus	GCF_000512895.1	1	Dehalobacter restrictus DSM 9455	Bacteria > Firmicutes > Clostridia > Clostridiales > Peptococcaceae > Dehalobacter
NC_015161	75	153	67	30	30	1	Deinococcus proteolyticus	GCF_000190555.1	1	Deinococcus proteolyticus MRP	Bacteria > Deinococcus-Thermus > Deinococci > Deinococcales > Deinococcaceae > Deinococcus
NC_001263, NC_001264	66	96	43	30	30	1	Deinococcus radiodurans	GCF_000008565.1	2	Deinococcus radiodurans R1	Bacteria > Deinococcus-Thermus > Deinococci > Deinococcales > Deinococcaceae > Deinococcus
NZ_CP007032	92	212	58	30	30	1	Desulfitobacterium metallireducens	GCF_000231405.2	1	Desulfitobacterium metallireducens DSM 15288	Bacteria > Firmicutes > Clostridia > Clostridiales > Peptococcaceae > Desulfitobacterium
NC_020304	63	220	35	30	30	1	Desulfocapsa sulfexigens	GCF_000341395.1	1	Desulfocapsa sulfexigens DSM 10523	Bacteria > Proteobacteria > Deltaproteobacteria > Desulfobacterales > Desulfobulbaceae > Desulfocapsa
NZ_CP015125	56	158	49	30	30	1	Dokdonia donghaensis	GCF_001653755.1	1	Dokdonia donghaensis DSW-1	Bacteria > Bacteroidetes > Flavobacteriia > Flavobacteriales > Flavobacteriaceae > Dokdonia
NZ_CP011863	45	168	29	30	30	1	Enterobacter asburiae	GCF_001521715.1	1	Enterobacter asburiae	Bacteria > Proteobacteria > Gammaproteobacteria > Enterobacterales > Enterobacteriaceae > Enterobacter > Enterobacter cloacae complex
NC_014121	46	188	35	30	30	1	Enterobacter cloacae	GCF_000025565.1	1	Enterobacter cloacae subsp. cloacae ATCC 13047	Bacteria > Proteobacteria > Gammaproteobacteria > Enterobacterales > Enterobacteriaceae > Enterobacter > Enterobacter cloacae complex
NZ_CP017181	46	179	31	30	30	1	Enterobacter kobei	GCF_001729765.1	1	Enterobacter kobei	Bacteria > Proteobacteria > Gammaproteobacteria > Enterobacterales > Enterobacteriaceae > Enterobacter > Enterobacter cloacae complex
NC_012489	52	142	24	30	30	1	Gemmatimonas aurantiaca	GCF_000010305.1	1	Gemmatimonas aurantiaca T-27	Bacteria > Gemmatimonadetes > Gemmatimonadales > Gemmatimonadaceae > Gemmatimonas
NC_011365	36	172	34	30	30	1	Gluconacetobacter diazotrophicus	GCF_000021325.1	1	Gluconacetobacter diazotrophicus PA1 5	Bacteria > Proteobacteria > Alphaproteobacteria > Rhodospirillales > Acetobacteraceae > Gluconacetobacter
NZ_CP009706	72	276	60	30	30	1	Hafnia alvei	GCF_000597785.2	1	Hafnia alvei FB1	Bacteria > Proteobacteria > Gammaproteobacteria > Enterobacterales > Hafniaceae > Hafnia
NC_013422	64	204	34	28–32	30	1	Halothiobacillus neapolitanus	GCF_000024765.1	1	Halothiobacillus neapolitanus c2	Bacteria > Proteobacteria > Gammaproteobacteria > Chromatiales > Halothiobacillaceae > Halothiobacillus
NC_007520	55	178	36	28–32	30	1	Hydrogenovibrio crunogenus	GCF_000012605.1	1	Thiomicrospira crunogena XCL-2	Bacteria > Proteobacteria > Gammaproteobacteria > Thiotrichales > Piscirickettsiaceae > Thiomicrospira
NC_014313	46	235	55	30	30	1	Hyphomicrobium denitrificans	GCF_000143145.1	1	Hyphomicrobium denitrificans ATCC 51888	Bacteria > Proteobacteria > Alphaproteobacteria > Rhizobiales > Hyphomicrobiaceae > Hyphomicrobium
NC_014632	76	256	43	30	30	1	Ilyobacter polytropus	GCF_000165505.1	1	Ilyobacter polytropus DSM 2926	Bacteria > Fusobacteria > Fusobacteriales > Fusobacteriaceae > Ilyobacter
NZ_CP014209	44	133	42	30	30	1	Isoptericola dokdonensis	GCF_001636295.1	1	Isoptericola dokdonensis DS-3	Bacteria > Actinobacteria > Micrococcales > Promicromonosporaceae > Isoptericola
NC_013174	44	151	38	30	30	1	Jonesia denitrificans	GCF_000024065.1	1	Jonesia denitrificans DSM 20603	Bacteria > Actinobacteria > Micrococcales > Jonesiaceae > Jonesia
NC_008508, NC_008509	145	139	28	30	30	1	Leptospira borgpetersenii	GCF_000013945.1	2	Leptospira borgpetersenii serovar Hardjo-bovis str. L550	Bacteria > Spirochaetes > Leptospirales > Leptospiraceae > Leptospira
NC_004342, NC_004343	422	233	45	30	30	1	Leptospira interrogans	GCF_000092565.1	2	Leptospira interrogans serovar Lai str. 56601	Bacteria > Spirochaetes > Leptospirales > Leptospiraceae > Leptospira
NZ_CP006694, NZ_CP006695	118	142	22	30	30	1	Leptospira santarosai	GCF_000313175.2	2	Leptospira santarosai serovar Shermani str. LT 821	Bacteria > Spirochaetes > Leptospirales > Leptospiraceae > Leptospira
NC_023065	30	148	20	30	30	1	Magnetospirillum gryphiswaldense	GCF_000513295.1	1	Magnetospirillum gryphiswaldense MSR-1 v2	Bacteria > Proteobacteria > Alphaproteobacteria > Rhodospirillales > Rhodospirillaceae > Magnetospirillum
NZ_CP018762	52	121	31	30	30	1	Microbacterium aurum	GCF_001974985.1	1	Microbacterium aurum	Bacteria > Actinobacteria > Micrococcales > Microbacteriaceae > Microbacterium
NC_015125	64	135	31	30	30	1	Microbacterium testaceum	GCF_000202635.1	1	Microbacterium testaceum StLB037	Bacteria > Actinobacteria > Micrococcales > Microbacteriaceae > Microbacterium
NC_015945	52	152	41	30	30	1	Muricauda ruestringensis	GCF_000224085.1	1	Muricauda ruestringensis DSM 13258	Bacteria > Bacteroidetes > Flavobacteriia > Flavobacteriales > Flavobacteriaceae > Muricauda
NZ_CP011530	7	122	20	30	30	1	Mycobacterium immunogenum	GCF_001605725.1	1	Mycobacterium immunogenum	Bacteria > Actinobacteria > Corynebacteriales > Mycobacteriaceae > Mycobacterium
NZ_HG917972	25	161	45	25–35	30	1	Mycobacterium marinum	GCF_000723425.2	1	Mycobacterium marinum E11	Bacteria > Actinobacteria > Corynebacteriales > Mycobacteriaceae > Mycobacterium
NC_014014	46	148	11	30	30	1	Mycoplasma crocodyli	GCF_000025845.1	1	Mycoplasma crocodyli MP145	Bacteria > Tenericutes > Mollicutes > Mycoplasmataceae > Mycoplasma
NC_006908	28	145	15	30	30	1	Mycoplasma mobile	GCF_000008365.1	1	Mycoplasma mobile 163K	Bacteria > Tenericutes > Mollicutes > Mycoplasmataceae > Mycoplasma
NZ_LT571436	122	215	79	25–35	30	1	Neisseria weaveri	GCF_900086555.1	1	Neisseria weaveri	Bacteria > Proteobacteria > Betaproteobacteria > Neisseriales > Neisseriaceae > Neisseria
NC_004193	114	204	61	30	30	1	Oceanobacillus iheyensis	GCF_000011245.1	1	Oceanobacillus iheyensis HTE831	Bacteria > Firmicutes > Bacilli > Bacillales > Bacillaceae > Oceanobacillus
NC_015684	78	201	55	30	30	1	Oligotropha carboxidovorans	GCF_000218565.1	1	Oligotropha carboxidovorans OM5	Bacteria > Proteobacteria > Alphaproteobacteria > Rhizobiales > Bradyrhizobiaceae > Oligotropha
NC_014622	106	237	79	30	30	1	Paenibacillus polymyxa	GCF_000164985.3	1	Paenibacillus polymyxa SC2	Bacteria > Firmicutes > Bacilli > Bacillales > Paenibacillaceae > Paenibacillus
NC_016641	122	232	75	30	30	1	Paenibacillus terrae	GCF_000235585.1	1	Paenibacillus terrae HPL-003	Bacteria > Firmicutes > Bacilli > Bacillales > Paenibacillaceae > Paenibacillus
NC_014734	86	256	80	30	30	1	Paludibacter propionicigenes	GCF_000183135.1	1	Paludibacter propionicigenes WB4	Bacteria > Bacteroidetes > Bacteroidia > Bacteroidales > Porphyromonadaceae > Paludibacter
NZ_CP016889	53	216	46	30	30	1	Pantoea agglomerans	GCF_001709315.1	1	Pantoea agglomerans	Bacteria > Proteobacteria > Gammaproteobacteria > Enterobacterales > Erwiniaceae > Pantoea > Pantoea agglomerans group
NC_013956	50	228	44	30	30	1	Pantoea ananatis	GCF_000025405.2	1	Pantoea ananatis LMG 20103	Bacteria > Proteobacteria > Gammaproteobacteria > Enterobacterales > Erwiniaceae > Pantoea
NZ_CP017581	47	208	31	30	30	1	Pantoea stewartii	GCF_002082215.1	1	Pantoea stewartii subsp. stewartii DC283	Bacteria > Proteobacteria > Gammaproteobacteria > Enterobacterales > Erwiniaceae > Pantoea
NC_022041	57	156	27	30	30	1	Paracoccus aminophilus	GCF_000444995.1	1	Paracoccus aminophilus JCM 7686	Bacteria > Proteobacteria > Alphaproteobacteria > Rhodobacterales > Rhodobacteraceae > Paracoccus
NC_008525	66	166	31	28–32	30	1	Pediococcus pentosaceus	GCF_000014505.1	1	Pediococcus pentosaceus ATCC 25745	Bacteria > Firmicutes > Bacilli > Lactobacillales > Lactobacillaceae > Pediococcus
NC_011059	57	203	50	25–35	30	1	Prosthecochloris aestuarii	GCF_000020625.1	1	Prosthecochloris aestuarii DSM 271	Bacteria > Chlorobi > Chlorobia > Chlorobiales > Chlorobiaceae > Prosthecochloris
NC_008228	95	242	63	30	30	1	Pseudoalteromonas atlantica	GCF_000014225.1	1	Pseudoalteromonas atlantica T6c	Bacteria > Proteobacteria > Gammaproteobacteria > Alteromonadales > Pseudoalteromonadaceae > Pseudoalteromonas
NZ_CP011028, NZ_CP011029	65	200	46	30	30	1	Pseudoalteromonas espejiana	GCF_002221525.1	2	Pseudoalteromonas espejiana DSM 9414	Bacteria > Proteobacteria > Gammaproteobacteria > Alteromonadales > Pseudoalteromonadaceae > Pseudoalteromonas
NC_007481, NC_007482	80	204	49	30	30	1	Pseudoalteromonas haloplanktis	GCF_000026085.1	2	Pseudoalteromonas haloplanktis TAC125	Bacteria > Proteobacteria > Gammaproteobacteria > Alteromonadales > Pseudoalteromonadaceae > Pseudoalteromonas
NZ_CP011036, NZ_CP011037	78	202	43	30	30	1	Pseudoalteromonas nigrifaciens	GCF_002221505.1	2	Pseudoalteromonas nigrifaciens	Bacteria > Proteobacteria > Gammaproteobacteria > Alteromonadales > Pseudoalteromonadaceae > Pseudoalteromonas
NZ_CP021646, NZ_CP021647	64	194	41	30	30	1	Pseudoalteromonas piscicida	GCF_002208135.1	2	Pseudoalteromonas piscicida	Bacteria > Proteobacteria > Gammaproteobacteria > Alteromonadales > Pseudoalteromonadaceae > Pseudoalteromonas
NZ_CP013611, NZ_CP013612	57	216	57	30	30	1	Pseudoalteromonas rubra	GCF_001482385.1	2	Pseudoalteromonas rubra	Bacteria > Proteobacteria > Gammaproteobacteria > Alteromonadales > Pseudoalteromonadaceae > Pseudoalteromonas
NZ_CP008696	90	208	54	30	30	1	Pseudomonas chlororaphis	GCF_000698865.1	1	Pseudomonas chlororaphis	Bacteria > Proteobacteria > Gammaproteobacteria > Pseudomonadales > Pseudomonadaceae > Pseudomonas
NZ_CP007039	58	205	51	30	30	1	Pseudomonas cichorii	GCF_000517305.1	1	Pseudomonas cichorii JBC1	Bacteria > Proteobacteria > Gammaproteobacteria > Pseudomonadales > Pseudomonadaceae > Pseudomonas
NZ_CP015878	186	196	49	30	30	1	Pseudomonas citronellolis	GCF_001654435.1	1	Pseudomonas citronellolis	Bacteria > Proteobacteria > Gammaproteobacteria > Pseudomonadales > Pseudomonadaceae > Pseudomonas
NZ_CP005960	103	205	53	30	30	1	Pseudomonas mandelii	GCF_000257545.3	1	Pseudomonas mandelii JR-1	Bacteria > Proteobacteria > Gammaproteobacteria > Pseudomonadales > Pseudomonadaceae > Pseudomonas
NZ_CP013997	68	202	60	30	30	1	Pseudomonas monteilii	GCF_001534745.1	1	Pseudomonas monteilii	Bacteria > Proteobacteria > Gammaproteobacteria > Pseudomonadales > Pseudomonadaceae > Pseudomonas
NC_015312	45	152	39	30	30	1	Pseudonocardia dioxanivorans	GCF_000196675.1	1	Pseudonocardia dioxanivorans CB1190	Bacteria > Actinobacteria > Pseudonocardiales > Pseudonocardiaceae > Pseudonocardia
NC_017047	67	228	49	25–35	30	1	Rahnella aquatilis	GCF_000255535.1	1	Rahnella aquatilis HX2	Bacteria > Proteobacteria > Gammaproteobacteria > Enterobacterales > Yersiniaceae > Rahnella
NC_014664	72	215	69	30	30	1	Rhodomicrobium vannielii	GCF_000166055.1	1	Rhodomicrobium vannielii ATCC 17100	Bacteria > Proteobacteria > Alphaproteobacteria > Rhizobiales > Hyphomicrobiaceae > Rhodomicrobium
NC_013222	50	145	43	30	30	1	Robiginitalea biformata	GCF_000024125.1	1	Robiginitalea biformata HTCC2501	Bacteria > Bacteroidetes > Flavobacteriia > Flavobacteriales > Flavobacteriaceae > Robiginitalea
NC_017075	10	140	19	30	30	1	Rubrivivax gelatinosus	GCF_000284255.1	1	Rubrivivax gelatinosus IL144	Bacteria > Proteobacteria > Betaproteobacteria > Burkholderiales > Rubrivivax
NC_016940	61	158	65	30	30	1	Saprospira grandis	GCF_000250635.1	1	Saprospira grandis str. Lewin	Bacteria > Bacteroidetes > Saprospiria > Saprospirales > Saprospiraceae > Saprospira
NC_004347	88	253	70	30	30	1	Shewanella oneidensis	GCF_000146165.2	1	Shewanella oneidensis MR-1	Bacteria > Proteobacteria > Gammaproteobacteria > Alteromonadales > Shewanellaceae > Shewanella
NZ_CP011855	74	238	75	30	30	1	Spiroplasma atrichopogonis	GCF_001029245.1	1	Spiroplasma atrichopogonis	Bacteria > Tenericutes > Mollicutes > Entomoplasmatales > Spiroplasmataceae > Spiroplasma
NC_021280	31	189	53	30	30	1	Spiroplasma chrysopicola	GCF_000400935.1	1	Spiroplasma chrysopicola DF-1	Bacteria > Tenericutes > Mollicutes > Entomoplasmatales > Spiroplasmataceae > Spiroplasma
NZ_CP010899	94	222	55	30	30	1	Spiroplasma kunkelii	GCF_001274875.1	1	Spiroplasma kunkelii CR2-3x	Bacteria > Tenericutes > Mollicutes > Entomoplasmatales > Spiroplasmataceae > Spiroplasma
NZ_CP006934	89	138	24	30	30	1	Spiroplasma sabaudiense	GCF_000565215.1	1	Spiroplasma sabaudiense Ar-1343	Bacteria > Tenericutes > Mollicutes > Entomoplasmatales > Spiroplasmataceae > Spiroplasma
NC_021846	38	107	38	30	30	1	Spiroplasma taiwanense	GCF_000439435.1	1	Spiroplasma taiwanense CT-1	Bacteria > Tenericutes > Mollicutes > Entomoplasmatales > Spiroplasmataceae > Spiroplasma
NZ_CP012328	34	120	24	30	30	1	Spiroplasma turonicum	GCF_001262715.1	1	Spiroplasma turonicum	Bacteria > Tenericutes > Mollicutes > Entomoplasmatales > Spiroplasmataceae > Spiroplasma
NZ_CP013114	136	222	52	30	30	1	Staphylococcus equorum	GCF_001432245.1	1	Staphylococcus equorum	Bacteria > Firmicutes > Bacilli > Bacillales > Staphylococcaceae > Staphylococcus
NZ_CP007208	158	215	56	25–35	30	1	Staphylococcus xylosus	GCF_000706685.1	1	Staphylococcus xylosus	Bacteria > Firmicutes > Bacilli > Bacillales > Staphylococcaceae > Staphylococcus
NC_007404	34	133	19	28–32	30	1	Thiobacillus denitrificans	GCF_000012745.1	1	Thiobacillus denitrificans ATCC 25259	Bacteria > Proteobacteria > Betaproteobacteria > Hydrogenophilales > Hydrogenophilaceae > Thiobacillus
NC_018012	95	210	53	25–35	30	1	Thiocystis violascens	GCF_000227745.2	1	Thiocystis violascens DSM 198	Bacteria > Proteobacteria > Gammaproteobacteria > Chromatiales > Chromatiaceae > Thiocystis
NC_015577	20	106	12	30	30	1	Treponema azotonutricium	GCF_000214355.1	1	Treponema azotonutricium ZAS-9	Bacteria > Spirochaetes > Spirochaetales > Spirochaetaceae > Treponema
NC_015578	53	161	20	30	30	1	Treponema primitia	GCF_000214375.1	1	Treponema primitia ZAS-2	Bacteria > Spirochaetes > Spirochaetales > Spirochaetaceae > Treponema
NZ_CP022437	114	229	70	25–35	30	1	Virgibacillus necropolis	GCF_002224365.1	1	Virgibacillus necropolis	Bacteria > Firmicutes > Bacilli > Bacillales > Bacillaceae > Virgibacillus
NC_008726	12	121	22	24–37	30.5	2	Mycobacterium vanbaalenii	GCF_000015305.1	1	Mycobacterium vanbaalenii PYR-1	Bacteria > Actinobacteria > Corynebacteriales > Mycobacteriaceae > Mycobacterium
NC_015186	39	140	15	27–35	31	2	Acidiphilium multivorum	GCF_000202835.1	1	Acidiphilium multivorum AIU301	Bacteria > Proteobacteria > Alphaproteobacteria > Rhodospirillales > Acetobacteraceae > Acidiphilium
NC_012483	80	181	63	25–37	31	2	Acidobacterium capsulatum	GCF_000022565.1	1	Acidobacterium capsulatum ATCC 51196	Bacteria > Acidobacteria > Acidobacteriales > Acidobacteriaceae > Acidobacterium
NC_003450	63	170	53	25–37	31	2	Corynebacterium glutamicum	GCF_000011325.1	1	Corynebacterium glutamicum ATCC 13032	Bacteria > Actinobacteria > Corynebacteriales > Corynebacteriaceae > Corynebacterium
NZ_CP007790	18	125	30	30–32	31	2	Corynebacterium marinum	GCF_000835165.1	1	Corynebacterium marinum DSM 44953	Bacteria > Actinobacteria > Corynebacteriales > Corynebacteriaceae > Corynebacterium
NZ_CP008889	104	168	69	25–37	31	2	Dermacoccus nishinomiyaensis	GCF_000725405.1	1	Dermacoccus nishinomiyaensis	Bacteria > Actinobacteria > Micrococcales > Dermacoccaceae > Dermacoccus
NC_019904	104	219	66	30–32	31	2	Echinicola vietnamensis	GCF_000325705.1	1	Echinicola vietnamensis DSM 17526	Bacteria > Bacteroidetes > Cytophagia > Cytophagales > Cyclobacteriaceae > Echinicola
NZ_LT549889	6	114	17	25–37	31	2	Mycobacterium aurum	GCF_900078775.1	1	Mycobacterium aurum	Bacteria > Actinobacteria > Corynebacteriales > Mycobacteriaceae > Mycobacterium
NZ_CP012885	14	141	33	25–37	31	2	Mycobacterium chimaera	GCF_001750065.2	1	Mycobacterium chimaera	Bacteria > Actinobacteria > Corynebacteriales > Mycobacteriaceae > Mycobacterium > Mycobacterium avium complex (MAC)
NC_018027	9	122	22	25–37	31	2	Mycobacterium chubuense	GCF_000266905.1	1	Mycobacterium chubuense NBB4	Bacteria > Actinobacteria > Corynebacteriales > Mycobacteriaceae > Mycobacterium
NC_014814	8	112	18	25–37	31	2	Mycobacterium gilvum	GCF_000184435.1	1	Mycobacterium gilvum Spyr1	Bacteria > Actinobacteria > Corynebacteriales > Mycobacteriaceae > Mycobacterium
NZ_CP011883	30	158	45	30–32	31	2	Mycobacterium haemophilum	GCF_000340435.2	1	Mycobacterium haemophilum DSM 44634	Bacteria > Actinobacteria > Corynebacteriales > Mycobacteriaceae > Mycobacterium
NC_023036	10	112	20	25–37	31	2	Mycobacterium neoaurum	GCF_000317305.3	1	Mycobacterium neoaurum VKM Ac-1815D	Bacteria > Actinobacteria > Corynebacteriales > Mycobacteriaceae > Mycobacterium
NZ_CP015455	83	231	52	28–34	31	2	Pelobacter acetylenicus	GCF_001888165.1	1	Pelobacter acetylenicus	Bacteria > Proteobacteria > Deltaproteobacteria > Desulfuromonadales > Desulfuromonadaceae > Pelobacter
NZ_CP010341	90	183	69	30–32	31	2	Propionibacterium freudenreichii	GCF_000940845.1	1	Propionibacterium freudenreichii subsp. freudenreichii	Bacteria > Actinobacteria > Propionibacteriales > Propionibacteriaceae > Propionibacterium
NC_007350	139	213	64	28–35	31.5	2	Staphylococcus saprophyticus	GCF_000010125.1	1	Staphylococcus saprophyticus subsp. saprophyticus ATCC 15305	Bacteria > Firmicutes > Bacilli > Bacillales > Staphylococcaceae > Staphylococcus
NC_016943	55	154	43	32	32	2	Blastococcus saxobsidens	GCF_000284015.1	1	Blastococcus saxobsidens DD2	Bacteria > Actinobacteria > Geodermatophilales > Geodermatophilaceae > Blastococcus
NC_001318	19	132	14	30–34	32	2	Borreliella burgdorferi	GCF_000008685.2	1	Borrelia burgdorferi B31	Bacteria > Spirochaetes > Spirochaetales > Borreliaceae > Borreliella
NC_022571	224	331	130	30–34	32	2	Clostridium saccharobutylicum	GCF_000473995.1	1	Clostridium saccharobutylicum DSM 13864	Bacteria > Firmicutes > Clostridia > Clostridiales > Clostridiaceae > Clostridium
NZ_CP018845	86	230	70	30–34	32	2	Herbaspirillum frisingense	GCF_002025725.1	1	Herbaspirillum frisingense	Bacteria > Proteobacteria > Betaproteobacteria > Burkholderiales > Oxalobacteraceae > Herbaspirillum
NZ_CP013737	75	245	59	30–34	32	2	Herbaspirillum rubrisubalbicans	GCF_001483945.1	1	Herbaspirillum rubrisubalbicans M1	Bacteria > Proteobacteria > Betaproteobacteria > Burkholderiales > Oxalobacteraceae > Herbaspirillum
NZ_CP011930	76	234	59	30–34	32	2	Herbaspirillum seropedicae	GCF_001040945.1	1	Herbaspirillum seropedicae	Bacteria > Proteobacteria > Betaproteobacteria > Burkholderiales > Oxalobacteraceae > Herbaspirillum
NC_013169	63	119	37	28–36	32	2	Kytococcus sedentarius	GCF_000023925.1	1	Kytococcus sedentarius DSM 20547	Bacteria > Actinobacteria > Micrococcales > Dermacoccaceae > Kytococcus
NC_017067	22	182	34	32	32	2	Marinobacter hydrocarbonoclasticus	GCF_000284615.1	1	Marinobacter hydrocarbonoclasticus ATCC 49840	Bacteria > Proteobacteria > Gammaproteobacteria > Alteromonadales > Alteromonadaceae > Marinobacter
NC_009428	48	164	20	30–34	32	2	Rhodobacter sphaeroides	GCF_000016405.1	1	Rhodobacter sphaeroides ATCC 17025	Bacteria > Proteobacteria > Alphaproteobacteria > Rhodobacterales > Rhodobacteraceae > Rhodobacter
NZ_CP012622	34	121	35	32	32	2	Spiroplasma cantharicola	GCF_001281045.1	1	Spiroplasma cantharicola	Bacteria > Tenericutes > Mollicutes > Entomoplasmatales > Spiroplasmataceae > Spiroplasma
NZ_CP013197	64	184	52	32	32	2	Spiroplasma citri	GCF_001886855.1	1	Spiroplasma citri	Bacteria > Tenericutes > Mollicutes > Entomoplasmatales > Spiroplasmataceae > Spiroplasma
NZ_CP022535	41	118	20	32	32	2	Spiroplasma corruscae	GCF_002237575.1	1	Spiroplasma corruscae	Bacteria > Tenericutes > Mollicutes > Entomoplasmatales > Spiroplasmataceae > Spiroplasma
NC_021833	29	119	28	32	32	2	Spiroplasma diminutum	GCF_000439455.1	1	Spiroplasma diminutum CUAS-1	Bacteria > Tenericutes > Mollicutes > Entomoplasmatales > Spiroplasmataceae > Spiroplasma
NZ_CP017015	35	140	42	32	32	2	Spiroplasma helicoides	GCF_001715535.1	1	Spiroplasma helicoides	Bacteria > Tenericutes > Mollicutes > Entomoplasmatales > Spiroplasmataceae > Spiroplasma
NZ_CP012357	35	127	29	32	32	2	Spiroplasma litorale	GCF_001267155.1	1	Spiroplasma litorale	Bacteria > Tenericutes > Mollicutes > Entomoplasmatales > Spiroplasmataceae > Spiroplasma
NC_021284	31	185	48	32	32	2	Spiroplasma syrphidicola	GCF_000400955.1	1	Spiroplasma syrphidicola EA-1	Bacteria > Tenericutes > Mollicutes > Entomoplasmatales > Spiroplasmataceae > Spiroplasma
NC_011761	42	180	16	30–35	32.5	2	Acidithiobacillus ferrooxidans	GCF_000021485.1	1	Acidithiobacillus ferrooxidans ATCC 23270	Bacteria > Proteobacteria > Acidithiobacillia > Acidithiobacillales > Acidithiobacillaceae > Acidithiobacillus
NC_018632	85	247	63	30–35	32.5	2	Alteromonas macleodii	GCF_000172635.2	1	Alteromonas macleodii ATCC 27126	Bacteria > Proteobacteria > Gammaproteobacteria > Alteromonadales > Alteromonadaceae > Alteromonas
NZ_CP012981, NZ_CP012982, NZ_CP012983	81	200	62	30–35	32.5	2	Burkholderia cepacia	GCF_001411495.1	3	Burkholderia cepacia ATCC 25416	Bacteria > Proteobacteria > Betaproteobacteria > Burkholderiales > Burkholderiaceae > Burkholderia > Burkholderia cepacia complex
NZ_CP009323, NZ_CP009322	91	235	68	30–35	32.5	2	Burkholderia gladioli	GCF_000959725.1	2	Burkholderia gladioli	Bacteria > Proteobacteria > Betaproteobacteria > Burkholderiales > Burkholderiaceae > Burkholderia
NZ_CP009435, NZ_CP009434	103	255	67	30–35	32.5	2	Burkholderia glumae	GCF_000960995.1	2	Burkholderia glumae LMG 2196 = ATCC 33617	Bacteria > Proteobacteria > Betaproteobacteria > Burkholderiales > Burkholderiaceae > Burkholderia
NC_005085	62	175	47	30–35	32.5	2	Chromobacterium violaceum	GCF_000007705.1	1	Chromobacterium violaceum ATCC 12472	Bacteria > Proteobacteria > Betaproteobacteria > Neisseriales > Chromobacteriaceae > Chromobacterium
NC_013739	19	98	11	28–37	32.5	2	Conexibacter woesei	GCF_000025265.1	1	Conexibacter woesei DSM 14684	Bacteria > Actinobacteria > Thermoleophilia > Solirubrobacterales > Conexibacteraceae > Conexibacter
NC_013173	78	200	25	28–37	32.5	2	Desulfomicrobium baculatum	GCF_000023225.1	1	Desulfomicrobium baculatum DSM 4028	Bacteria > Proteobacteria > Deltaproteobacteria > Desulfovibrionales > Desulfomicrobiaceae > Desulfomicrobium
NC_014830	83	138	35	28–37	32.5	2	Intrasporangium calvum	GCF_000184685.1	1	Intrasporangium calvum DSM 43043	Bacteria > Actinobacteria > Micrococcales > Intrasporangiaceae > Intrasporangium
NC_015572	65	188	30	30–35	32.5	2	Methylomonas methanica	GCF_000214665.1	1	Methylomonas methanica MC09	Bacteria > Proteobacteria > Gammaproteobacteria > Methylococcales > Methylococcaceae > Methylomonas
NC_010397	7	125	20	28–37	32.5	2	Mycobacterium abscessus	GCF_000069185.1	1	Mycobacterium abscessus	Bacteria > Actinobacteria > Corynebacteriales > Mycobacteriaceae > Mycobacterium
NC_014210, NC_014211	112	243	101	28–37	32.5	2	Nocardiopsis dassonvillei	GCF_000092985.1	2	Nocardiopsis dassonvillei subsp. dassonvillei DSM 43111	Bacteria > Actinobacteria > Streptosporangiales > Nocardiopsaceae > Nocardiopsis
NZ_CP019687	117	232	62	28–37	32.5	2	Paenibacillus larvae	GCF_002003265.1	1	Paenibacillus larvae subsp. larvae	Bacteria > Firmicutes > Bacilli > Bacillales > Paenibacillaceae > Paenibacillus
NZ_CP016353	18	147	31	28–37	32.5	2	Prauserella marina	GCF_002240355.1	1	Prauserella marina	Bacteria > Actinobacteria > Pseudonocardiales > Pseudonocardiaceae > Prauserella
NC_014034	54	158	23	30–35	32.5	2	Rhodobacter capsulatus	GCF_000021865.1	1	Rhodobacter capsulatus SB 1003	Bacteria > Proteobacteria > Alphaproteobacteria > Rhodobacterales > Rhodobacteraceae > Rhodobacter
NC_007643	53	219	54	30–35	32.5	2	Rhodospirillum rubrum	GCF_000013085.1	1	Rhodospirillum rubrum ATCC 11170	Bacteria > Proteobacteria > Alphaproteobacteria > Rhodospirillales > Rhodospirillaceae > Rhodospirillum
NZ_CP015418	82	169	31	30–35	32.5	2	Rhodovulum sulfidophilum	GCF_001633165.1	1	Rhodovulum sulfidophilum DSM 1374	Bacteria > Proteobacteria > Alphaproteobacteria > Rhodobacterales > Rhodobacteraceae > Rhodovulum
NC_009438	92	242	70	30–35	32.5	2	Shewanella putrefaciens	GCF_000016585.1	1	Shewanella putrefaciens CN-32	Bacteria > Proteobacteria > Gammaproteobacteria > Alteromonadales > Shewanellaceae > Shewanella
NZ_CP008747	127	204	29	30–35	32.5	2	Staphylococcus hyicus	GCF_000816085.1	1	Staphylococcus hyicus	Bacteria > Firmicutes > Bacilli > Bacillales > Staphylococcaceae > Staphylococcus
NZ_CP014016	88	216	46	25–40	32.5	2	Staphylococcus simulans	GCF_001559115.1	1	Staphylococcus simulans	Bacteria > Firmicutes > Bacilli > Bacillales > Staphylococcaceae > Staphylococcus
NC_003155	80	192	77	28–37	32.5	2	Streptomyces avermitilis	GCF_000009765.2	1	Streptomyces avermitilis MA-4680 = NBRC 14893	Bacteria > Actinobacteria > Streptomycetales > Streptomycetaceae > Streptomyces
NC_016052	93	194	49	30–35	32.5	2	Tetragenococcus halophilus	GCF_000283615.1	1	Tetragenococcus halophilus NBRC 12172	Bacteria > Firmicutes > Bacilli > Lactobacillales > Enterococcaceae > Tetragenococcus
NZ_CP020046	41	170	38	30–35	32.5	2	Thiomonas intermedia	GCF_002028405.1	1	Thiomonas intermedia	Bacteria > Proteobacteria > Betaproteobacteria > Burkholderiales > Thiomonas
NC_016629	144	259	43	30–36	33	2	Desulfovibrio africanus	GCF_000212675.2	1	Desulfovibrio africanus str. Walvis Bay	Bacteria > Proteobacteria > Deltaproteobacteria > Desulfovibrionales > Desulfovibrionaceae > Desulfovibrio
NC_016803	97	201	30	30–36	33	2	Desulfovibrio desulfuricans	GCF_000189295.2	1	Desulfovibrio desulfuricans ND132	Bacteria > Proteobacteria > Deltaproteobacteria > Desulfovibrionales > Desulfovibrionaceae > Desulfovibrio
NC_012881	67	229	42	30–36	33	2	Desulfovibrio salexigens	GCF_000023445.1	1	Desulfovibrio salexigens DSM 2638	Bacteria > Proteobacteria > Deltaproteobacteria > Desulfovibrionales > Desulfovibrionaceae > Desulfovibrio
NC_002937	182	153	36	30–36	33	2	Desulfovibrio vulgaris	GCF_000195755.1	1	Desulfovibrio vulgaris str. Hildenborough	Bacteria > Proteobacteria > Deltaproteobacteria > Desulfovibrionales > Desulfovibrionaceae > Desulfovibrio
NC_008609	100	228	44	33	33	2	Pelobacter propionicus	GCF_000015045.1	1	Pelobacter propionicus DSM 2379	Bacteria > Proteobacteria > Deltaproteobacteria > Desulfuromonadales > Desulfuromonadaceae > Pelobacter
NC_012633	92	149	72	32–34	33	2	Rickettsia africae	GCF_000023005.1	1	Rickettsia africae ESF-5	Bacteria > Proteobacteria > Alphaproteobacteria > Rickettsiales > Rickettsiaceae > Rickettsieae > Rickettsia > spotted fever group
NC_017058	155	158	92	32–34	33	2	Rickettsia australis	GCF_000284155.1	1	Rickettsia australis str. Cutlack	Bacteria > Proteobacteria > Alphaproteobacteria > Rickettsiales > Rickettsiaceae > Rickettsieae > Rickettsia > spotted fever group
NC_003103	111	155	74	32–34	33	2	Rickettsia conorii	GCF_000007025.1	1	Rickettsia conorii str. Malish 7	Bacteria > Proteobacteria > Alphaproteobacteria > Rickettsiales > Rickettsiaceae > Rickettsieae > Rickettsia > spotted fever group
NC_016050	97	154	78	32–34	33	2	Rickettsia japonica	GCF_000283595.1	1	Rickettsia japonica YH	Bacteria > Proteobacteria > Alphaproteobacteria > Rickettsiales > Rickettsiaceae > Rickettsieae > Rickettsia > spotted fever group
NC_017043	104	145	74	32–34	33	2	Rickettsia montanensis	GCF_000284175.1	1	Rickettsia montanensis str. OSU 85-930	Bacteria > Proteobacteria > Alphaproteobacteria > Rickettsiales > Rickettsiaceae > Rickettsieae > Rickettsia > spotted fever group
NC_017044	101	148	72	32–34	33	2	Rickettsia parkeri	GCF_000284195.1	1	Rickettsia parkeri str. Portsmouth	Bacteria > Proteobacteria > Alphaproteobacteria > Rickettsiales > Rickettsiaceae > Rickettsieae > Rickettsia > spotted fever group
NZ_CP018913	106	142	78	32–34	33	2	Rickettsia rickettsii	GCF_001950995.1	1	Rickettsia rickettsii	Bacteria > Proteobacteria > Alphaproteobacteria > Rickettsiales > Rickettsiaceae > Rickettsieae > Rickettsia > spotted fever group
NC_016639	92	148	74	32–34	33	2	Rickettsia slovaca	GCF_000237845.1	1	Rickettsia slovaca 13-B	Bacteria > Proteobacteria > Alphaproteobacteria > Rickettsiales > Rickettsiaceae > Rickettsieae > Rickettsia > spotted fever group
NC_014168	40	133	30	33	33	2	Segniliparus rotundus	GCF_000092825.1	1	Segniliparus rotundus DSM 44985	Bacteria > Actinobacteria > Corynebacteriales > Segniliparaceae > Segniliparus
NC_018002	26	142	7	33	33	2	Sulfurospirillum barnesii	GCF_000265295.1	1	Sulfurospirillum barnesii SES-3	Bacteria > Proteobacteria > Epsilonproteobacteria > Campylobacterales > Campylobacteraceae > Sulfurospirillum
NC_011898	77	226	57	32–35	33.5	2	[Clostridium] cellulolyticum	GCF_000022065.1	1	[Clostridium] cellulolyticum H10	Bacteria > Firmicutes > Clostridia > Clostridiales > Ruminococcaceae > Ruminiclostridium
NC_013740	98	198	35	30–37	33.5	2	Acidaminococcus fermentans	GCF_000025305.1	1	Acidaminococcus fermentans DSM 20731	Bacteria > Firmicutes > Negativicutes > Acidaminococcales > Acidaminococcaceae > Acidaminococcus
NC_009484	28	140	14	30–37	33.5	2	Acidiphilium cryptum	GCF_000016725.1	1	Acidiphilium cryptum JF-5	Bacteria > Proteobacteria > Alphaproteobacteria > Rhodospirillales > Acetobacteraceae > Acidiphilium
NZ_CP012072	82	168	38	30–37	33.5	2	Actinomyces meyeri	GCF_001262055.1	1	Actinomyces meyeri	Bacteria > Actinobacteria > Actinomycetales > Actinomycetaceae > Actinomyces
NZ_CP015005	58	193	54	30–37	33.5	2	Aminobacter aminovorans	GCF_001605015.1	1	Aminobacter aminovorans	Bacteria > Proteobacteria > Alphaproteobacteria > Rhizobiales > Phyllobacteriaceae > Aminobacter
NZ_CP022412	104	180	36	30–37	33.5	2	Bacteroides caccae	GCF_002222615.2	1	Bacteroides caccae	Bacteria > Bacteroidetes > Bacteroidia > Bacteroidales > Bacteroidaceae > Bacteroides
NC_007651, NC_007650	133	151	51	25–42	33.5	2	Burkholderia thailandensis	GCF_000012365.1	2	Burkholderia thailandensis E264	Bacteria > Proteobacteria > Betaproteobacteria > Burkholderiales > Burkholderiaceae > Burkholderia > pseudomallei group
NC_009495	159	302	82	30–37	33.5	2	Clostridium botulinum	GCF_000063585.1	1	Clostridium botulinum A str. ATCC 3502	Bacteria > Firmicutes > Clostridia > Clostridiales > Clostridiaceae > Clostridium
NZ_CP013252, NZ_CP013489	105	280	108	30–37	33.5	2	Clostridium butyricum	GCF_001456065.2	2	Clostridium butyricum	Bacteria > Firmicutes > Clostridia > Clostridiales > Clostridiaceae > Clostridium
NZ_CP009933	109	282	72	30–37	33.5	2	Clostridium scatologenes	GCF_000968375.1	1	Clostridium scatologenes	Bacteria > Firmicutes > Clostridia > Clostridiales > Clostridiaceae > Clostridium
NZ_CP014170	59	230	42	30–37	33.5	2	Clostridium tyrobutyricum	GCF_001642655.1	1	Clostridium tyrobutyricum	Bacteria > Firmicutes > Clostridia > Clostridiales > Clostridiaceae > Clostridium
NZ_LN831026	44	139	38	30–37	33.5	2	Corynebacterium diphtheriae	GCF_001457455.1	1	Corynebacterium diphtheriae	Bacteria > Actinobacteria > Corynebacteriales > Corynebacteriaceae > Corynebacterium
NC_021915	21	143	40	30–37	33.5	2	Corynebacterium maris	GCF_000442645.1	1	Corynebacterium maris DSM 45190	Bacteria > Actinobacteria > Corynebacteriales > Corynebacteriaceae > Corynebacterium
NZ_CP017037	56	225	32	30–37	33.5	2	Dialister pneumosintes	GCF_001717505.1	1	Dialister pneumosintes	Bacteria > Firmicutes > Negativicutes > Veillonellales > Veillonellaceae > Dialister
NC_015601	41	154	21	30–37	33.5	2	Erysipelothrix rhusiopathiae	GCF_000270085.1	1	Erysipelothrix rhusiopathiae str. Fujisawa	Bacteria > Firmicutes > Erysipelotrichia > Erysipelotrichales > Erysipelotrichaceae > Erysipelothrix
NC_008358	23	148	42	30–37	33.5	2	Hyphomonas neptunium	GCF_000013025.1	1	Hyphomonas neptunium ATCC 15444	Bacteria > Proteobacteria > Alphaproteobacteria > Rhodobacterales > Hyphomonadaceae > Hyphomonas
NC_017094	52	163	28	30–37	33.5	2	Leptospirillum ferrooxidans	GCF_000284315.1	1	Leptospirillum ferrooxidans C2-3	Bacteria > Nitrospirae > Nitrospirales > Nitrospiraceae > Leptospirillum
NC_003212	41	178	27	30–37	33.5	2	Listeria innocua	GCF_000195795.1	1	Listeria innocua Clip11262	Bacteria > Firmicutes > Bacilli > Bacillales > Listeriaceae > Listeria
NZ_CP009576	47	195	38	30–37	33.5	2	Listeria ivanovii	GCF_000763495.1	1	Listeria ivanovii subsp. londoniensis	Bacteria > Firmicutes > Bacilli > Bacillales > Listeriaceae > Listeria
NC_003210	41	169	34	30–37	33.5	2	Listeria monocytogenes	GCF_000196035.1	1	Listeria monocytogenes EGD-e	Bacteria > Firmicutes > Bacilli > Bacillales > Listeriaceae > Listeria
NC_013891	45	184	36	30–37	33.5	2	Listeria seeligeri	GCF_000027145.1	1	Listeria seeligeri serovar 1/2b str. SLCC3954	Bacteria > Firmicutes > Bacilli > Bacillales > Listeriaceae > Listeria
NC_008555	42	186	39	30–37	33.5	2	Listeria welshimeri	GCF_000060285.1	1	Listeria welshimeri serovar 6b str. SLCC5334	Bacteria > Firmicutes > Bacilli > Bacillales > Listeriaceae > Listeria
NZ_CP009288	113	220	67	30–37	33.5	2	Paenibacillus durus	GCF_000756615.1	1	Paenibacillus durus	Bacteria > Firmicutes > Bacilli > Bacillales > Paenibacillaceae > Paenibacillus
NZ_CP020028	111	226	75	30–37	33.5	2	Paenibacillus kribbensis	GCF_002240415.1	1	Paenibacillus kribbensis	Bacteria > Firmicutes > Bacilli > Bacillales > Paenibacillaceae > Paenibacillus
NZ_CP013652	86	218	49	30–37	33.5	2	Paenibacillus naphthalenovorans	GCF_001465255.1	1	Paenibacillus naphthalenovorans	Bacteria > Firmicutes > Bacilli > Bacillales > Paenibacillaceae > Paenibacillus
NC_008686, NC_008687	49	145	19	30–37	33.5	2	Paracoccus denitrificans	GCF_000203895.1	2	Paracoccus denitrificans PD1222	Bacteria > Proteobacteria > Alphaproteobacteria > Rhodobacterales > Rhodobacteraceae > Paracoccus
NC_014033	37	164	26	30–37	33.5	2	Prevotella ruminicola	GCF_000025925.1	1	Prevotella ruminicola 23	Bacteria > Bacteroidetes > Bacteroidia > Bacteroidales > Prevotellaceae > Prevotella
NC_015145	53	174	46	30–37	33.5	2	Pseudarthrobacter phenanthrenivorans	GCF_000189535.1	1	Pseudarthrobacter phenanthrenivorans Sphe3	Bacteria > Actinobacteria > Micrococcales > Micrococcaceae > Pseudarthrobacter
NC_013715	146	278	145	30–37	33.5	2	Rothia mucilaginosa	GCF_000011025.1	1	Rothia mucilaginosa DY-18	Bacteria > Actinobacteria > Micrococcales > Micrococcaceae > Rothia
NZ_CP011254	66	244	54	30–37	33.5	2	Serratia fonticola	GCF_001006005.1	1	Serratia fonticola	Bacteria > Proteobacteria > Gammaproteobacteria > Enterobacterales > Yersiniaceae > Serratia
NC_021741	48	216	49	30–37	33.5	2	Serratia liquefaciens	GCF_000422085.1	1	Serratia liquefaciens ATCC 27592	Bacteria > Proteobacteria > Gammaproteobacteria > Enterobacterales > Yersiniaceae > Serratia
NZ_HG326223	41	219	51	30–37	33.5	2	Serratia marcescens	GCF_000513215.1	1	Serratia marcescens subsp. marcescens Db11	Bacteria > Proteobacteria > Gammaproteobacteria > Enterobacterales > Yersiniaceae > Serratia
NC_009832	50	215	48	30–37	33.5	2	Serratia proteamaculans	GCF_000018085.1	1	Serratia proteamaculans 568	Bacteria > Proteobacteria > Gammaproteobacteria > Enterobacterales > Yersiniaceae > Serratia
NZ_CP014474	51	241	51	30–37	33.5	2	Serratia rubidaea	GCF_001572725.1	1	Serratia rubidaea	Bacteria > Proteobacteria > Gammaproteobacteria > Enterobacterales > Yersiniaceae > Serratia
NC_017098	31	100	15	30–37	33.5	2	Spirochaeta africana	GCF_000242595.2	1	Spirochaeta africana DSM 8902	Bacteria > Spirochaetes > Spirochaetales > Spirochaetaceae > Spirochaeta
NC_007795	128	201	39	30–37	33.5	2	Staphylococcus aureus	GCF_000013425.1	1	Staphylococcus aureus subsp. aureus NCTC 8325	Bacteria > Firmicutes > Bacilli > Bacillales > Staphylococcaceae > Staphylococcus
NC_004461	154	221	49	30–37	33.5	2	Staphylococcus epidermidis	GCF_000007645.1	1	Staphylococcus epidermidis ATCC 12228	Bacteria > Firmicutes > Bacilli > Bacillales > Staphylococcaceae > Staphylococcus
NZ_CP018839	64	202	38	30–37	33.5	2	Thauera chlorobenzoica	GCF_001922305.1	1	Thauera chlorobenzoica	Bacteria > Proteobacteria > Betaproteobacteria > Rhodocyclales > Rhodocyclaceae > Thauera
NC_013520	126	267	46	30–37	33.5	2	Veillonella parvula	GCF_000024945.1	1	Veillonella parvula DSM 2008	Bacteria > Firmicutes > Negativicutes > Veillonellales > Veillonellaceae > Veillonella
NC_019780	86	178	75	34	34	2	Dactylococcopsis salina	GCF_000317615.1	1	Dactylococcopsis salina PCC 8305	Bacteria > Cyanobacteria > Synechococcales > Synechococcaceae > Dactylococcopsis
NC_014147	86	252	80	33–35	34	2	Moraxella catarrhalis	GCF_000092265.1	1	Moraxella catarrhalis BBH18	Bacteria > Proteobacteria > Gammaproteobacteria > Pseudomonadales > Moraxellaceae > Moraxella
NZ_CP011158	68	222	62	33–35	34	2	Moraxella ovis	GCF_001636015.1	1	Moraxella ovis	Bacteria > Proteobacteria > Gammaproteobacteria > Pseudomonadales > Moraxellaceae > Moraxella
NC_015702	38	203	37	32–37	34.5	2	Parachlamydia acanthamoebae	GCF_000253035.1	1	Parachlamydia acanthamoebae UV-7	Bacteria > Chlamydiae > Parachlamydiales > Parachlamydiaceae > Parachlamydia
NC_022998	60	151	30	34.5	34.5	2	Spiroplasma apis	GCF_000500935.1	1	Spiroplasma apis B31	Bacteria > Tenericutes > Mollicutes > Entomoplasmatales > Spiroplasmataceae > Spiroplasma
NC_018704	104	216	69	25–45	35	2	Amphibacillus xylanus	GCF_000307165.1	1	Amphibacillus xylanus NBRC 15112	Bacteria > Firmicutes > Bacilli > Bacillales > Bacillaceae > Amphibacillus
NC_014551	40	180	48	30–40	35	2	Bacillus amyloliquefaciens	GCF_000196735.1	1	Bacillus amyloliquefaciens DSM 7	Bacteria > Firmicutes > Bacilli > Bacillales > Bacillaceae > Bacillus > Bacillus amyloliquefaciens group
NC_010161	252	246	62	35	35	2	Bartonella tribocorum	GCF_000196435.1	1	Bartonella tribocorum CIP 105476	Bacteria > Proteobacteria > Alphaproteobacteria > Rhizobiales > Bartonellaceae > Bartonella
NC_009706	101	248	63	35	35	2	Clostridium kluyveri	GCF_000016505.1	1	Clostridium kluyveri DSM 555	Bacteria > Firmicutes > Clostridia > Clostridiales > Clostridiaceae > Clostridium
NZ_CP011663	164	312	85	30–40	35	2	Clostridium sporogenes	GCF_001020205.1	1	Clostridium sporogenes	Bacteria > Firmicutes > Clostridia > Clostridiales > Clostridiaceae > Clostridium
NC_004369	45	157	48	30–40	35	2	Corynebacterium efficiens	GCF_000011305.1	1	Corynebacterium efficiens YS-314	Bacteria > Actinobacteria > Corynebacteriales > Corynebacteriaceae > Corynebacterium
NZ_CP015381	67	307	47	35	35	2	Desulfococcus multivorans	GCF_001854245.1	1	Desulfococcus multivorans	Bacteria > Proteobacteria > Deltaproteobacteria > Desulfobacterales > Desulfobacteraceae > Desulfococcus
NC_011999	56	140	23	35	35	2	Macrococcus caseolyticus	GCF_000010585.1	1	Macrococcus caseolyticus JCSC5402	Bacteria > Firmicutes > Bacilli > Bacillales > Staphylococcaceae > Macrococcus
NZ_CP006683	222	316	66	35	35	2	Melissococcus plutonius	GCF_000747585.1	1	Melissococcus plutonius S1	Bacteria > Firmicutes > Bacilli > Lactobacillales > Enterococcaceae > Melissococcus
NC_008596	8	109	20	25–45	35	2	Mycobacterium smegmatis	GCF_000015005.1	1	Mycobacterium smegmatis str. MC2 155	Bacteria > Actinobacteria > Corynebacteriales > Mycobacteriaceae > Mycobacterium
NZ_CP007726	127	183	86	33–37	35	2	Neisseria elongata	GCF_000818035.1	1	Neisseria elongata subsp. glycolytica ATCC 29315	Bacteria > Proteobacteria > Betaproteobacteria > Neisseriales > Neisseriaceae > Neisseria
NZ_LN868938	33	159	36	25–45	35	2	Nocardia farcinica	GCF_001182745.1	1	Nocardia farcinica	Bacteria > Actinobacteria > Corynebacteriales > Nocardiaceae > Nocardia
NZ_CP006850	41	180	52	28–42	35	2	Nocardia nova	GCF_000523235.1	1	Nocardia nova SH22a	Bacteria > Actinobacteria > Corynebacteriales > Nocardiaceae > Nocardia
NC_007498	102	253	62	35	35	2	Pelobacter carbinolicus	GCF_000012885.1	1	Pelobacter carbinolicus DSM 2380	Bacteria > Proteobacteria > Deltaproteobacteria > Desulfuromonadales > Desulfuromonadaceae > Pelobacter
NC_009439	67	174	52	35	35	2	Pseudomonas mendocina	GCF_000016565.1	1	Pseudomonas mendocina ymp	Bacteria > Proteobacteria > Gammaproteobacteria > Pseudomonadales > Pseudomonadaceae > Pseudomonas
NC_015740	46	191	52	35	35	2	Pseudomonas stutzeri	GCF_000219605.1	1	Pseudomonas stutzeri	Bacteria > Proteobacteria > Gammaproteobacteria > Pseudomonadales > Pseudomonadaceae > Pseudomonas
NC_000963	349	197	102	35	35	2	Rickettsia prowazekii	GCF_000195735.1	1	Rickettsia prowazekii str. Madrid E	Bacteria > Proteobacteria > Alphaproteobacteria > Rickettsiales > Rickettsiaceae > Rickettsieae > Rickettsia > typhus group
NC_006142	326	210	104	35	35	2	Rickettsia typhi	GCF_000008045.1	1	Rickettsia typhi str. Wilmington	Bacteria > Proteobacteria > Alphaproteobacteria > Rickettsiales > Rickettsiaceae > Rickettsieae > Rickettsia > typhus group
NZ_CP013729	66	202	56	35	35	2	Roseateles depolymerans	GCF_001483865.1	1	Roseateles depolymerans	Bacteria > Proteobacteria > Betaproteobacteria > Burkholderiales > Roseateles
NZ_CP015583, NZ_CP015584	66	204	50	35	35	2	Roseomonas gilardii	GCF_001941945.1	2	Roseomonas gilardii	Bacteria > Proteobacteria > Alphaproteobacteria > Rhodospirillales > Acetobacteraceae > Roseomonas
NZ_CP007601	96	221	48	30–40	35	2	Staphylococcus capitis	GCF_001028645.1	1	Staphylococcus capitis subsp. capitis	Bacteria > Firmicutes > Bacilli > Bacillales > Staphylococcaceae > Staphylococcus
NC_007168	90	202	51	30–40	35	2	Staphylococcus haemolyticus	GCF_000009865.1	1	Staphylococcus haemolyticus JCSC1435	Bacteria > Firmicutes > Bacilli > Bacillales > Staphylococcaceae > Staphylococcus
NC_013893	166	215	31	35	35	2	Staphylococcus lugdunensis	GCF_000025085.1	1	Staphylococcus lugdunensis HKU09-01	Bacteria > Firmicutes > Bacilli > Bacillales > Staphylococcaceae > Staphylococcus
NC_020164	76	218	45	30–40	35	2	Staphylococcus warneri	GCF_000332735.1	1	Staphylococcus warneri SG1	Bacteria > Firmicutes > Bacilli > Bacillales > Staphylococcaceae > Staphylococcus
NC_007759	91	248	48	35	35	2	Syntrophus aciditrophicus	GCF_000013405.1	1	Syntrophus aciditrophicus SB	Bacteria > Proteobacteria > Deltaproteobacteria > Syntrophobacterales > Syntrophaceae > Syntrophus
NC_015844	57	193	57	35	35	2	Zobellia galactanivorans	GCF_000973105.1	1	Zobellia galactanivorans	Bacteria > Bacteroidetes > Flavobacteriia > Flavobacteriales > Flavobacteriaceae > Zobellia
NC_018720	73	194	61	35–36	35.5	2	Bifidobacterium asteroides	GCF_000304215.1	1	Bifidobacterium asteroides PRL2011	Bacteria > Actinobacteria > Bifidobacteriales > Bifidobacteriaceae > Bifidobacterium
NC_002946	126	200	73	35–36	35.5	2	Neisseria gonorrhoeae	GCF_000006845.1	1	Neisseria gonorrhoeae FA 1090	Bacteria > Proteobacteria > Betaproteobacteria > Neisseriales > Neisseriaceae > Neisseria
NC_014752	80	145	59	35–36	35.5	2	Neisseria lactamica	GCF_000196295.1	1	Neisseria lactamica 020-06	Bacteria > Proteobacteria > Betaproteobacteria > Neisseriales > Neisseriaceae > Neisseria
NC_002940	75	197	51	35–37	36	2	[Haemophilus] ducreyi	GCF_000007945.1	1	Haemophilus ducreyi 35000HP	Bacteria > Proteobacteria > Gammaproteobacteria > Pasteurellales > Pasteurellaceae > Haemophilus
NC_011852	90	186	52	35–37	36	2	[Haemophilus] parasuis	GCF_000021885.1	1	Haemophilus parasuis SH0165	Bacteria > Proteobacteria > Gammaproteobacteria > Pasteurellales > Pasteurellaceae > Haemophilus
NZ_CP014232	86	225	76	35–37	36	2	Actinomyces oris	GCF_001553935.1	1	Actinomyces oris	Bacteria > Actinobacteria > Actinomycetales > Actinomycetaceae > Actinomyces
NZ_CP014228	110	181	83	35–37	36	2	Actinomyces radicidentis	GCF_001553565.1	1	Actinomyces radicidentis	Bacteria > Actinobacteria > Actinomycetales > Actinomycetaceae > Actinomyces
NC_014932	140	282	67	35–37	36	2	Bartonella clarridgeiae	GCF_000253015.1	1	Bartonella clarridgeiae 73	Bacteria > Proteobacteria > Alphaproteobacteria > Rhizobiales > Bartonellaceae > Bartonella
NC_012846	254	265	70	35–37	36	2	Bartonella grahamii	GCF_000022725.1	1	Bartonella grahamii as4aup	Bacteria > Proteobacteria > Alphaproteobacteria > Rhizobiales > Bartonellaceae > Bartonella
NC_005956	168	270	69	35–37	36	2	Bartonella henselae	GCF_000046705.1	1	Bartonella henselae str. Houston-1	Bacteria > Proteobacteria > Alphaproteobacteria > Rhizobiales > Bartonellaceae > Bartonella
NC_005955	152	251	77	35–37	36	2	Bartonella quintana	GCF_000046685.1	1	Bartonella quintana str. Toulouse	Bacteria > Proteobacteria > Alphaproteobacteria > Rhizobiales > Bartonellaceae > Bartonella
NC_020301	132	259	61	35–37	36	2	Bartonella vinsonii	GCF_000341385.1	1	Bartonella vinsonii subsp. berkhoffii str. Winnie	Bacteria > Proteobacteria > Alphaproteobacteria > Rhizobiales > Bartonellaceae > Bartonella
NC_010645	46	171	32	35–37	36	2	Bordetella avium	GCF_000070465.1	1	Bordetella avium 197N	Bacteria > Proteobacteria > Betaproteobacteria > Burkholderiales > Alcaligenaceae > Bordetella
NC_019382	25	159	26	35–37	36	2	Bordetella bronchiseptica	GCF_000318015.1	1	Bordetella bronchiseptica 253	Bacteria > Proteobacteria > Betaproteobacteria > Burkholderiales > Alcaligenaceae > Bordetella
NZ_CP012076	16	160	22	35–37	36	2	Bordetella hinzii	GCF_001078275.1	1	Bordetella hinzii	Bacteria > Proteobacteria > Betaproteobacteria > Burkholderiales > Alcaligenaceae > Bordetella
NZ_CP007494	30	154	38	35–37	36	2	Bordetella holmesii	GCF_000612485.1	1	Bordetella holmesii ATCC 51541	Bacteria > Proteobacteria > Betaproteobacteria > Burkholderiales > Alcaligenaceae > Bordetella
NC_018828	26	159	26	35–37	36	2	Bordetella parapertussis	GCF_000317935.1	1	Bordetella parapertussis Bpp5	Bacteria > Proteobacteria > Betaproteobacteria > Burkholderiales > Alcaligenaceae > Bordetella
NC_002929	24	154	37	35–37	36	2	Bordetella pertussis	GCF_000195715.1	1	Bordetella pertussis Tohama I	Bacteria > Proteobacteria > Betaproteobacteria > Burkholderiales > Alcaligenaceae > Bordetella
NZ_LT546645	29	165	33	35–37	36	2	Bordetella trematum	GCF_900078695.1	1	Bordetella trematum	Bacteria > Proteobacteria > Betaproteobacteria > Burkholderiales > Alcaligenaceae > Bordetella
NC_002163	13	117	2	35–37	36	2	Campylobacter jejuni	GCF_000009085.1	1	Campylobacter jejuni subsp. jejuni NCTC 11168 = ATCC 700819	Bacteria > Proteobacteria > Epsilonproteobacteria > Campylobacterales > Campylobacteraceae > Campylobacter
NC_015846	75	205	58	35–37	36	2	Capnocytophaga canimorsus	GCF_000220625.1	1	Capnocytophaga canimorsus Cc5	Bacteria > Bacteroidetes > Flavobacteriia > Flavobacteriales > Flavobacteriaceae > Capnocytophaga
NZ_CP014227	78	300	58	35–37	36	2	Capnocytophaga haemolytica	GCF_001553545.1	1	Capnocytophaga haemolytica	Bacteria > Bacteroidetes > Flavobacteriia > Flavobacteriales > Flavobacteriaceae > Capnocytophaga
NC_013162	75	265	48	35–37	36	2	Capnocytophaga ochracea	GCF_000023285.1	1	Capnocytophaga ochracea DSM 7271	Bacteria > Bacteroidetes > Flavobacteriia > Flavobacteriales > Flavobacteriaceae > Capnocytophaga
NZ_CP014176	178	366	104	35–37	36	2	Clostridium argentinense	GCF_002074155.1	1	Clostridium argentinense	Bacteria > Firmicutes > Clostridia > Clostridiales > Clostridiaceae > Clostridium
NC_007164	28	154	48	30–42	36	2	Corynebacterium jeikeium	GCF_000006605.1	1	Corynebacterium jeikeium K411	Bacteria > Actinobacteria > Corynebacteriales > Corynebacteriaceae > Corynebacterium
NC_021184	159	301	71	35–37	36	2	Desulfotomaculum gibsoniae	GCF_000233715.2	1	Desulfotomaculum gibsoniae DSM 7213	Bacteria > Firmicutes > Clostridia > Clostridiales > Peptococcaceae > Desulfotomaculum
NC_020995	83	187	36	35–37	36	2	Enterococcus casseliflavus	GCF_000157355.2	1	Enterococcus casseliflavus EC20	Bacteria > Firmicutes > Bacilli > Lactobacillales > Enterococcaceae > Enterococcus
NZ_CP012384	168	222	52	35–37	36	2	Enterococcus durans	GCF_001267865.1	1	Enterococcus durans	Bacteria > Firmicutes > Bacilli > Lactobacillales > Enterococcaceae > Enterococcus
NC_004668	58	195	31	35–37	36	2	Enterococcus faecalis	GCF_000007785.1	1	Enterococcus faecalis V583	Bacteria > Firmicutes > Bacilli > Lactobacillales > Enterococcaceae > Enterococcus
NC_017960	107	180	33	35–37	36	2	Enterococcus faecium	GCF_000174395.2	1	Enterococcus faecium DO	Bacteria > Firmicutes > Bacilli > Lactobacillales > Enterococcaceae > Enterococcus
NZ_CP014067	84	185	32	35–37	36	2	Enterococcus gallinarum	GCF_001558875.1	1	Enterococcus gallinarum	Bacteria > Firmicutes > Bacilli > Lactobacillales > Enterococcaceae > Enterococcus
NC_018081	167	222	48	35–37	36	2	Enterococcus hirae	GCF_000271405.2	1	Enterococcus hirae ATCC 9790	Bacteria > Firmicutes > Bacilli > Lactobacillales > Enterococcaceae > Enterococcus
NC_022878	126	227	39	35–37	36	2	Enterococcus mundtii	GCF_000504125.1	1	Enterococcus mundtii QU 25	Bacteria > Firmicutes > Bacilli > Lactobacillales > Enterococcaceae > Enterococcus
NC_003454	61	219	24	35–37	36	2	Fusobacterium nucleatum	GCF_000007325.1	1	Fusobacterium nucleatum subsp. nucleatum ATCC 25586	Bacteria > Fusobacteria > Fusobacteriales > Fusobacteriaceae > Fusobacterium
NC_014644	101	207	70	35–37	36	2	Gardnerella vaginalis	GCF_000159155.2	1	Gardnerella vaginalis ATCC 14019	Bacteria > Actinobacteria > Bifidobacteriales > Bifidobacteriaceae > Gardnerella
NC_000907	75	173	43	35–37	36	2	Haemophilus influenzae	GCF_000027305.1	1	Haemophilus influenzae Rd KW20	Bacteria > Proteobacteria > Gammaproteobacteria > Pasteurellales > Pasteurellaceae > Haemophilus
NC_015964	62	172	40	35–37	36	2	Haemophilus parainfluenzae	GCF_000210895.1	1	Haemophilus parainfluenzae T3T1	Bacteria > Proteobacteria > Gammaproteobacteria > Pasteurellales > Pasteurellaceae > Haemophilus
NC_008011	80	262	58	35–37	36	2	Lawsonia intracellularis	GCF_000055945.1	1	Lawsonia intracellularis PHE/MN1-00	Bacteria > Proteobacteria > Deltaproteobacteria > Desulfovibrionales > Desulfovibrionaceae > Lawsonia
NC_002942	85	211	42	35–37	36	2	Legionella pneumophila	GCF_000008485.1	1	Legionella pneumophila subsp. pneumophila str. Philadelphia 1	Bacteria > Proteobacteria > Gammaproteobacteria > Legionellales > Legionellaceae > Legionella
NC_013192	132	260	63	35–37	36	2	Leptotrichia buccalis	GCF_000023905.1	1	Leptotrichia buccalis C-1013-b	Bacteria > Fusobacteria > Fusobacteriales > Leptotrichiaceae > Leptotrichia
NC_012969	66	169	31	35–37	36	2	Methylovorus glucosotrophus	GCF_000023745.1	1	Methylovorus glucosetrophus SIP3-4	Bacteria > Proteobacteria > Betaproteobacteria > Nitrosomonadales > Methylophilaceae > Methylovorus
NC_014246	64	168	41	35–37	36	2	Mobiluncus curtisii	GCF_000196535.1	1	Mobiluncus curtisii ATCC 43063	Bacteria > Actinobacteria > Actinomycetales > Actinomycetaceae > Mobiluncus
NC_020418	56	214	45	35–37	36	2	Morganella morganii	GCF_000286435.2	1	Morganella morganii subsp. morganii KT	Bacteria > Proteobacteria > Gammaproteobacteria > Enterobacterales > Morganellaceae > Morganella
NC_018681	41	174	54	30–42	36	2	Nocardia brasiliensis	GCF_000250675.2	1	Nocardia brasiliensis ATCC 700358	Bacteria > Actinobacteria > Corynebacteriales > Nocardiaceae > Nocardia
NC_018016	70	156	33	30–42	36	2	Ornithobacterium rhinotracheale	GCF_000265465.1	1	Ornithobacterium rhinotracheale DSM 15997	Bacteria > Bacteroidetes > Flavobacteriia > Flavobacteriales > Flavobacteriaceae > Ornithobacterium
NC_018142	66	144	19	35–37	36	2	Pseudopropionibacterium propionicum	GCF_000277715.1	1	Pseudopropionibacterium propionicum F0230a	Bacteria > Actinobacteria > Propionibacteriales > Propionibacteriaceae > Pseudopropionibacterium
NC_014643	113	228	111	35–37	36	2	Rothia dentocariosa	GCF_000164695.2	1	Rothia dentocariosa ATCC 17931	Bacteria > Actinobacteria > Micrococcales > Micrococcaceae > Rothia
NC_013515	62	185	13	35–37	36	2	Streptobacillus moniliformis	GCF_000024565.1	1	Streptobacillus moniliformis DSM 12112	Bacteria > Fusobacteria > Fusobacteriales > Leptotrichiaceae > Streptobacillus
NC_015558	48	200	34	35–37	36	2	Streptococcus parauberis	GCF_000213825.1	1	Streptococcus parauberis KCTC 11537	Bacteria > Firmicutes > Bacilli > Lactobacillales > Streptococcaceae > Streptococcus
NC_008346	108	319	68	35–37	36	2	Syntrophomonas wolfei	GCF_000014725.1	1	Syntrophomonas wolfei subsp. wolfei str. Goettingen G311	Bacteria > Firmicutes > Clostridia > Clostridiales > Syntrophomonadaceae > Syntrophomonas
NC_018108	19	102	10	35–37	36	2	Taylorella equigenitalis	GCF_000276685.1	1	Taylorella equigenitalis ATCC 35865	Bacteria > Proteobacteria > Betaproteobacteria > Burkholderiales > Alcaligenaceae > Taylorella
NC_010503	76	184	21	35–37	36	2	Ureaplasma parvum	GCF_000019345.1	1	Ureaplasma parvum serovar 3 str. ATCC 27815	Bacteria > Tenericutes > Mollicutes > Mycoplasmataceae > Ureaplasma
NC_002505, NC_002506	80	220	55	36	36	2	Vibrio cholerae	GCF_000006745.1	2	Vibrio cholerae O1 biovar El Tor str. N16961	Bacteria > Proteobacteria > Gammaproteobacteria > Vibrionales > Vibrionaceae > Vibrio
NC_006085	46	133	33	36–37	36.5	2	Cutibacterium acnes	GCF_000008345.1	1	Propionibacterium acnes KPA171202	Bacteria > Actinobacteria > Propionibacteriales > Propionibacteriaceae > Cutibacterium
NC_003112	170	210	69	36–37	36.5	2	Neisseria meningitidis	GCF_000008805.1	1	Neisseria meningitidis MC58	Bacteria > Proteobacteria > Betaproteobacteria > Neisseriales > Neisseriaceae > Neisseria
NC_011374	70	196	23	36–37	36.5	2	Ureaplasma urealyticum	GCF_000021265.1	1	Ureaplasma urealyticum serovar 10 str. ATCC 33699	Bacteria > Tenericutes > Mollicutes > Mycoplasmataceae > Ureaplasma
NC_014376	90	225	46	37	37	2	[Clostridium] saccharolyticum	GCF_000144625.1	1	[Clostridium] saccharolyticum WM1	Bacteria > Firmicutes > Clostridia > Clostridiales > Lachnospiraceae
NC_012778	59	174	32	37	37	2	[Eubacterium] eligens	GCF_000146185.1	1	[Eubacterium] eligens ATCC 27750	Bacteria > Firmicutes > Clostridia > Clostridiales > Eubacteriaceae > Eubacterium
NC_012781	84	223	44	37	37	2	[Eubacterium] rectale	GCF_000020605.1	1	[Eubacterium rectale] ATCC 33656	Bacteria > Firmicutes > Clostridia > Clostridiales > Lachnospiraceae
NZ_CP012068	80	192	26	37	37	2	[Eubacterium] sulci	GCF_001189495.1	1	Eubacterium sulci ATCC 35585	Bacteria > Firmicutes > Clostridia > Clostridiales > Clostridiales Family XIII. Incertae Sedis
NC_010163	46	149	15	37	37	2	Acholeplasma laidlawii	GCF_000018785.1	1	Acholeplasma laidlawii PG-8A	Bacteria > Tenericutes > Mollicutes > Acholeplasmatales > Acholeplasmataceae > Acholeplasma
NZ_CP007715	81	200	60	37	37	2	Actinobacillus equuli	GCF_000801145.1	1	Actinobacillus equuli subsp. equuli	Bacteria > Proteobacteria > Gammaproteobacteria > Pasteurellales > Pasteurellaceae > Actinobacillus
NC_009053	76	195	60	37	37	2	Actinobacillus pleuropneumoniae	GCF_000015885.1	1	Actinobacillus pleuropneumoniae serovar 5b str. L20	Bacteria > Proteobacteria > Gammaproteobacteria > Pasteurellales > Pasteurellaceae > Actinobacillus
NC_009655	82	170	53	37	37	2	Actinobacillus succinogenes	GCF_000017245.1	1	Actinobacillus succinogenes 130Z	Bacteria > Proteobacteria > Gammaproteobacteria > Pasteurellales > Pasteurellaceae > Actinobacillus
NZ_CP009159	81	200	61	37	37	2	Actinobacillus suis	GCF_000739435.1	1	Actinobacillus suis ATCC 33415	Bacteria > Proteobacteria > Gammaproteobacteria > Pasteurellales > Pasteurellaceae > Actinobacillus
NC_010655	101	154	43	37	37	2	Akkermansia muciniphila	GCF_000020225.1	1	Akkermansia muciniphila ATCC BAA-835	Bacteria > Verrucomicrobia > Verrucomicrobiae > Verrucomicrobiales > Akkermansiaceae > Akkermansia
NC_018011	117	190	28	37	37	2	Alistipes finegoldii	GCF_000265365.1	1	Alistipes finegoldii DSM 17242	Bacteria > Bacteroidetes > Bacteroidia > Bacteroidales > Rikenellaceae > Alistipes
NC_014011	61	190	18	37	37	2	Aminobacterium colombiense	GCF_000025885.1	1	Aminobacterium colombiense DSM 12261	Bacteria > Synergistetes > Synergistia > Synergistales > Synergistaceae > Aminobacterium
NC_014218	81	157	32	37	37	2	Arcanobacterium haemolyticum	GCF_000092365.1	1	Arcanobacterium haemolyticum DSM 20595	Bacteria > Actinobacteria > Actinomycetales > Actinomycetaceae > Arcanobacterium
NC_013203	98	202	44	37	37	2	Atopobium parvulum	GCF_000024225.1	1	Atopobium parvulum DSM 20469	Bacteria > Actinobacteria > Coriobacteriia > Coriobacteriales > Atopobiaceae > Atopobium
NC_016616	73	162	30	37	37	2	Azospira oryzae	GCF_000236665.1	1	Dechlorosoma suillum PS	Bacteria > Proteobacteria > Betaproteobacteria > Rhodocyclales > Rhodocyclaceae > Azospira
NZ_CP012914	46	217	72	37	37	2	Azospirillum brasilense	GCF_001315015.1	1	Azospirillum brasilense	Bacteria > Proteobacteria > Alphaproteobacteria > Rhodospirillales > Rhodospirillaceae > Azospirillum
NC_016622	61	229	74	37	37	2	Azospirillum lipoferum	GCF_000283655.1	1	Azospirillum lipoferum 4B	Bacteria > Proteobacteria > Alphaproteobacteria > Rhodospirillales > Rhodospirillaceae > Azospirillum
NC_003997	55	203	70	37	37	2	Bacillus anthracis	GCF_000007845.1	1	Bacillus anthracis str. Ames	Bacteria > Firmicutes > Bacilli > Bacillales > Bacillaceae > Bacillus > Bacillus cereus group
NC_004722	60	217	82	37	37	2	Bacillus cereus	GCF_000007825.1	1	Bacillus cereus ATCC 14579	Bacteria > Firmicutes > Bacilli > Bacillales > Bacillaceae > Bacillus > Bacillus cereus group
NC_005957	56	212	77	37	37	2	Bacillus thuringiensis	GCF_000008505.1	1	[Bacillus thuringiensis] serovar konkukian str. 97-27	Bacteria > Firmicutes > Bacilli > Bacillales > Bacillaceae > Bacillus > Bacillus cereus group
NZ_CP011531	90	176	33	37	37	2	Bacteroides dorei	GCF_001640865.1	1	Bacteroides dorei CL03T12C01	Bacteria > Bacteroidetes > Bacteroidia > Bacteroidales > Bacteroidaceae > Bacteroides
NC_006347	96	176	33	37	37	2	Bacteroides fragilis	GCF_000009925.1	1	Bacteroides fragilis YCH46	Bacteria > Bacteroidetes > Bacteroidia > Bacteroidales > Bacteroidaceae > Bacteroides
NC_014933	78	205	38	37	37	2	Bacteroides helcogenes	GCF_000186225.1	1	Bacteroides helcogenes P 36-108	Bacteria > Bacteroidetes > Bacteroidia > Bacteroidales > Bacteroidaceae > Bacteroides
NZ_CP012938	109	184	36	37	37	2	Bacteroides ovatus	GCF_001314995.1	1	Bacteroides ovatus	Bacteria > Bacteroidetes > Bacteroidia > Bacteroidales > Bacteroidaceae > Bacteroides
NC_004663	108	203	43	37	37	2	Bacteroides thetaiotaomicron	GCF_000011065.1	1	Bacteroides thetaiotaomicron VPI-5482	Bacteria > Bacteroidetes > Bacteroidia > Bacteroidales > Bacteroidaceae > Bacteroides
NC_009614	99	172	35	37	37	2	Bacteroides vulgatus	GCF_000012825.1	1	Bacteroides vulgatus ATCC 8482	Bacteria > Bacteroidetes > Bacteroidia > Bacteroidales > Bacteroidaceae > Bacteroides
NZ_CP007034	97	241	34	37	37	2	Barnesiella viscericola	GCF_000512915.1	1	Barnesiella viscericola DSM 18177	Bacteria > Bacteroidetes > Bacteroidia > Bacteroidales > Porphyromonadaceae > Barnesiella
NC_007618, NC_007624	61	174	49	37	37	2	Brucella abortus	GCF_000054005.1	2	Brucella abortus 2308	Bacteria > Proteobacteria > Alphaproteobacteria > Rhizobiales > Brucellaceae > Brucella
NC_010103, NC_010104	60	180	53	37	37	2	Brucella canis	GCF_000018525.1	2	Brucella canis ATCC 23365	Bacteria > Proteobacteria > Alphaproteobacteria > Rhizobiales > Brucellaceae > Brucella
NC_003317, NC_003318	61	178	50	37	37	2	Brucella melitensis	GCF_000007125.1	2	Brucella melitensis bv. 1 str. 16M	Bacteria > Proteobacteria > Alphaproteobacteria > Rhizobiales > Brucellaceae > Brucella
NC_009505, NC_009504	58	174	47	37	37	2	Brucella ovis	GCF_000016845.1	2	Brucella ovis ATCC 25840	Bacteria > Proteobacteria > Alphaproteobacteria > Rhizobiales > Brucellaceae > Brucella
NC_004310, NC_004311	60	182	52	37	37	2	Brucella suis	GCF_000007505.1	2	Brucella suis 1330	Bacteria > Proteobacteria > Alphaproteobacteria > Rhizobiales > Brucellaceae > Brucella
NC_006348, NC_006349	142	158	57	37	37	2	Burkholderia mallei	GCF_000011705.1	2	Burkholderia mallei ATCC 23344	Bacteria > Proteobacteria > Betaproteobacteria > Burkholderiales > Burkholderiaceae > Burkholderia > pseudomallei group
NC_006350, NC_006351	217	272	62	37	37	2	Burkholderia pseudomallei	GCF_000011545.1	2	Burkholderia pseudomallei K96243	Bacteria > Proteobacteria > Betaproteobacteria > Burkholderiales > Burkholderiaceae > Burkholderia > pseudomallei group
NC_009714	372	129	9	37	37	2	Campylobacter hominis	GCF_000017585.1	1	Campylobacter hominis ATCC BAA-381	Bacteria > Proteobacteria > Epsilonproteobacteria > Campylobacterales > Campylobacteraceae > Campylobacter
NZ_CP019683	24	142	7	37	37	2	Campylobacter sputorum	GCF_002220735.1	1	Campylobacter sputorum bv. faecalis CCUG 20703	Bacteria > Proteobacteria > Epsilonproteobacteria > Campylobacterales > Campylobacteraceae > Campylobacter
NC_004552	5	192	26	37	37	2	Chlamydia abortus	GCF_000026025.1	1	Chlamydia abortus S26/3	Bacteria > Chlamydiae > Chlamydiales > Chlamydiaceae > Chlamydia/Chlamydophila group > Chlamydia
NC_007899	9	199	27	37	37	2	Chlamydia felis	GCF_000009945.1	1	Chlamydia felis Fe/C-56	Bacteria > Chlamydiae > Chlamydiales > Chlamydiaceae > Chlamydia/Chlamydophila group > Chlamydia
NC_002620	23	206	28	37	37	2	Chlamydia muridarum	GCF_000006685.1	1	Chlamydia muridarum str. Nigg	Bacteria > Chlamydiae > Chlamydiales > Chlamydiaceae > Chlamydia/Chlamydophila group > Chlamydia
NC_015408	4	174	22	37	37	2	Chlamydia pecorum	GCF_000204135.1	1	Chlamydophila pecorum E58	Bacteria > Chlamydiae > Chlamydiales > Chlamydiaceae > Chlamydia/Chlamydophila group > Chlamydia
NC_000922	35	215	34	37	37	2	Chlamydia pneumoniae	GCF_000008745.1	1	Chlamydophila pneumoniae CWL029	Bacteria > Chlamydiae > Chlamydiales > Chlamydiaceae > Chlamydia/Chlamydophila group > Chlamydia
NZ_LT821323	17	216	30	37	37	2	Chlamydia suis	GCF_900169085.1	1	Chlamydia suis	Bacteria > Chlamydiae > Chlamydiales > Chlamydiaceae > Chlamydia/Chlamydophila group > Chlamydia
NC_010287	25	244	30	37	37	2	Chlamydia trachomatis	GCF_000068585.1	1	Chlamydia trachomatis 434/Bu	Bacteria > Chlamydiae > Chlamydiales > Chlamydiaceae > Chlamydia/Chlamydophila group > Chlamydia
NC_007963	60	193	55	37	37	2	Chromohalobacter salexigens	GCF_000055785.1	1	Chromohalobacter salexigens DSM 3043	Bacteria > Proteobacteria > Gammaproteobacteria > Oceanospirillales > Halomonadaceae > Chromohalobacter
NZ_CP011132	53	191	32	37	37	2	Citrobacter amalonaticus	GCF_000981805.1	1	Citrobacter amalonaticus Y19	Bacteria > Proteobacteria > Gammaproteobacteria > Enterobacterales > Enterobacteriaceae > Citrobacter
NZ_CP020448	53	191	33	37	37	2	Citrobacter braakii	GCF_002073755.1	1	Citrobacter braakii	Bacteria > Proteobacteria > Gammaproteobacteria > Enterobacterales > Enterobacteriaceae > Citrobacter > Citrobacter freundii complex
NZ_CP022695	48	188	29	37	37	2	Citrobacter farmeri	GCF_002249995.1	1	Citrobacter farmeri	Bacteria > Proteobacteria > Gammaproteobacteria > Enterobacterales > Enterobacteriaceae > Citrobacter
NZ_CP007557	50	190	30	37	37	2	Citrobacter freundii	GCF_000648515.1	1	Citrobacter freundii CFNIH1	Bacteria > Proteobacteria > Gammaproteobacteria > Enterobacterales > Enterobacteriaceae > Citrobacter > Citrobacter freundii complex
NC_009792	76	187	31	37	37	2	Citrobacter koseri	GCF_000018045.1	1	Citrobacter koseri ATCC BAA-895	Bacteria > Proteobacteria > Gammaproteobacteria > Enterobacterales > Enterobacteriaceae > Citrobacter
NC_013716	57	191	31	37	37	2	Citrobacter rodentium	GCF_000027085.1	1	Citrobacter rodentium ICC168	Bacteria > Proteobacteria > Gammaproteobacteria > Enterobacterales > Enterobacteriaceae > Citrobacter
NZ_CP010086	169	305	122	37	37	2	Clostridium beijerinckii	GCF_000833105.2	1	Clostridium beijerinckii	Bacteria > Firmicutes > Clostridia > Clostridiales > Clostridiaceae > Clostridium
NC_014393	161	331	92	37	37	2	Clostridium cellulovorans	GCF_000145275.1	1	Clostridium cellulovorans 743B	Bacteria > Firmicutes > Clostridia > Clostridiales > Clostridiaceae > Clostridium
NZ_LT799839	62	207	66	37	37	2	Clostridium chauvoei	GCF_900168365.1	1	Clostridium chauvoei JF4335	Bacteria > Firmicutes > Clostridia > Clostridiales > Clostridiaceae > Clostridium
NZ_CP017603	114	281	57	37	37	2	Clostridium formicaceticum	GCF_001854185.1	1	Clostridium formicaceticum	Bacteria > Firmicutes > Clostridia > Clostridiales > Clostridiaceae > Clostridium
NC_014328	104	257	66	37	37	2	Clostridium ljungdahlii	GCF_000143685.1	1	Clostridium ljungdahlii DSM 13528	Bacteria > Firmicutes > Clostridia > Clostridiales > Clostridiaceae > Clostridium
NC_021182	178	353	100	37	37	2	Clostridium pasteurianum	GCF_000389635.1	1	Clostridium pasteurianum BC1	Bacteria > Firmicutes > Clostridia > Clostridiales > Clostridiaceae > Clostridium
NC_004557	58	198	45	37	37	2	Clostridium tetani	GCF_000007625.1	1	Clostridium tetani E88	Bacteria > Firmicutes > Clostridia > Clostridiales > Clostridiaceae > Clostridium
NZ_CP009245	93	267	101	37	37	2	Corynebacterium aquilae	GCF_001941445.1	1	Corynebacterium aquilae DSM 44791	Bacteria > Actinobacteria > Corynebacteriales > Corynebacteriaceae > Corynebacterium
NZ_CP008944	46	184	53	37	37	2	Corynebacterium atypicum	GCF_000732945.1	1	Corynebacterium atypicum	Bacteria > Actinobacteria > Corynebacteriales > Corynebacteriaceae > Corynebacterium
NZ_CP009249	91	165	46	37	37	2	Corynebacterium phocae	GCF_001941565.1	1	Corynebacterium phocae	Bacteria > Actinobacteria > Corynebacteriales > Corynebacteriaceae > Corynebacterium
NC_017301	55	172	59	37	37	2	Corynebacterium pseudotuberculosis	GCF_000144675.1	1	Corynebacterium pseudotuberculosis C231	Bacteria > Actinobacteria > Corynebacteriales > Corynebacteriaceae > Corynebacterium
NC_015673	62	176	58	37	37	2	Corynebacterium resistens	GCF_000177535.2	1	Corynebacterium resistens DSM 45100	Bacteria > Actinobacteria > Corynebacteriales > Corynebacteriaceae > Corynebacterium
NZ_CP014634	43	148	42	37	37	2	Corynebacterium simulans	GCF_001586215.1	1	Corynebacterium simulans	Bacteria > Actinobacteria > Corynebacteriales > Corynebacteriaceae > Corynebacterium
NZ_CP010827	37	129	36	37	37	2	Corynebacterium singulare	GCF_000833575.1	1	Corynebacterium singulare	Bacteria > Actinobacteria > Corynebacteriales > Corynebacteriaceae > Corynebacterium
NZ_CP009248	36	145	43	37	37	2	Corynebacterium sphenisci	GCF_001941505.1	1	Corynebacterium sphenisci DSM 44792	Bacteria > Actinobacteria > Corynebacteriales > Corynebacteriaceae > Corynebacterium
NZ_CP021252	48	141	42	37	37	2	Corynebacterium striatum	GCF_002156805.1	1	Corynebacterium striatum	Bacteria > Actinobacteria > Corynebacteriales > Corynebacteriaceae > Corynebacterium
NC_010545	88	149	58	37	37	2	Corynebacterium urealyticum	GCF_000069945.1	1	Corynebacterium urealyticum DSM 7109	Bacteria > Actinobacteria > Corynebacteriales > Corynebacteriaceae > Corynebacterium
NZ_CP009215	13	113	21	37	37	2	Corynebacterium ureicelerivorans	GCF_000747315.1	1	Corynebacterium ureicelerivorans	Bacteria > Actinobacteria > Corynebacteriales > Corynebacteriaceae > Corynebacterium
NC_014365	49	196	22	35–39	37	2	Desulfarculus baarsii	GCF_000143965.1	1	Desulfarculus baarsii DSM 2075	Bacteria > Proteobacteria > Deltaproteobacteria > Desulfarculales > Desulfarculaceae > Desulfarculus
NC_011830	100	250	54	37	37	2	Desulfitobacterium hafniense	GCF_000021925.1	1	Desulfitobacterium hafniense DCB-2	Bacteria > Firmicutes > Clostridia > Clostridiales > Peptococcaceae > Desulfitobacterium
NC_015388	91	347	55	37	37	2	Desulfobacca acetoxidans	GCF_000195295.1	1	Desulfobacca acetoxidans DSM 11109	Bacteria > Proteobacteria > Deltaproteobacteria > Syntrophobacterales > Syntrophaceae > Desulfobacca
NC_018025	169	308	76	37	37	2	Desulfomonile tiedjei	GCF_000266945.1	1	Desulfomonile tiedjei DSM 6799	Bacteria > Proteobacteria > Deltaproteobacteria > Syntrophobacterales > Syntrophaceae > Desulfomonile
NC_016584	101	240	65	37	37	2	Desulfosporosinus orientis	GCF_000235605.1	1	Desulfosporosinus orientis DSM 765	Bacteria > Firmicutes > Clostridia > Clostridiales > Peptococcaceae > Desulfosporosinus
NC_013216	144	280	58	37	37	2	Desulfotomaculum acetoxidans	GCF_000024205.1	1	Desulfotomaculum acetoxidans DSM 771	Bacteria > Firmicutes > Clostridia > Clostridiales > Peptococcaceae > Desulfotomaculum
NC_009253	101	238	53	37	37	2	Desulfotomaculum reducens	GCF_000016165.1	1	Desulfotomaculum reducens MI-1	Bacteria > Firmicutes > Clostridia > Clostridiales > Peptococcaceae > Desulfotomaculum
NC_015589	88	232	53	37	37	2	Desulfotomaculum ruminis	GCF_000215085.1	1	Desulfotomaculum ruminis DSM 2154	Bacteria > Firmicutes > Clostridia > Clostridiales > Peptococcaceae > Desulfotomaculum
NZ_LT630450	266	218	47	37	37	2	Desulfovibrio piger	GCF_900116045.1	1	Desulfovibrio piger	Bacteria > Proteobacteria > Deltaproteobacteria > Desulfovibrionales > Desulfovibrionaceae > Desulfovibrio
NZ_CP016043	65	264	62	37	37	2	Edwardsiella hoshinae	GCF_001761405.1	1	Edwardsiella hoshinae	Bacteria > Proteobacteria > Gammaproteobacteria > Enterobacterales > Hafniaceae > Edwardsiella
NC_013508	60	271	58	37	37	2	Edwardsiella tarda	GCF_000020865.1	1	Edwardsiella tarda EIB202	Bacteria > Proteobacteria > Gammaproteobacteria > Enterobacterales > Hafniaceae > Edwardsiella
NC_000913	53	210	44	37	37	2	Escherichia coli	GCF_000005845.2	1	Escherichia coli str. K-12 substr. MG1655	Bacteria > Proteobacteria > Gammaproteobacteria > Enterobacterales > Enterobacteriaceae > Escherichia
NC_011740	48	184	30	37	37	2	Escherichia fergusonii	GCF_000026225.1	1	Escherichia fergusonii ATCC 35469	Bacteria > Proteobacteria > Gammaproteobacteria > Enterobacterales > Enterobacteriaceae > Escherichia
NZ_CP019962	60	204	38	37	37	2	Eubacterium limosum	GCF_000807675.2	1	Eubacterium limosum	Bacteria > Firmicutes > Clostridia > Clostridiales > Eubacteriaceae > Eubacterium
NC_017448	75	174	31	37	37	2	Fibrobacter succinogenes	GCF_000146505.1	1	Fibrobacter succinogenes subsp. succinogenes S85	Bacteria > Fibrobacteres > Fibrobacterales > Fibrobacteraceae > Fibrobacter
NC_016630	204	337	65	37	37	2	Filifactor alocis	GCF_000163895.2	1	Filifactor alocis ATCC 35896	Bacteria > Firmicutes > Clostridia > Clostridiales > Peptostreptococcaceae > Filifactor
NC_017025	37	134	43	37	37	2	Flavobacterium indicum	GCF_000455605.1	1	Flavobacterium indicum GPTSA100-9 = DSM 17447	Bacteria > Bacteroidetes > Flavobacteriia > Flavobacteriales > Flavobacteriaceae > Flavobacterium
NC_006570	31	154	23	37	37	2	Francisella tularensis	GCF_000008985.1	1	Francisella tularensis subsp. tularensis SCHU S4	Bacteria > Proteobacteria > Gammaproteobacteria > Thiotrichales > Francisellaceae > Francisella
NC_017455	75	224	42	37	37	2	Halanaerobium praevalens	GCF_000165465.1	1	Halanaerobium praevalens DSM 2228	Bacteria > Firmicutes > Clostridia > Halanaerobiales > Halanaerobiaceae > Halanaerobium
NZ_CP019645	216	242	64	37	37	2	Helicobacter bilis	GCF_001999985.1	1	Helicobacter bilis	Bacteria > Proteobacteria > Epsilonproteobacteria > Campylobacterales > Helicobacteraceae > Helicobacter
NC_020555	56	169	16	37	37	2	Helicobacter cinaedi	GCF_000349975.1	1	Helicobacter cinaedi CCUG 18818 = ATCC BAA-847	Bacteria > Proteobacteria > Epsilonproteobacteria > Campylobacterales > Helicobacteraceae > Helicobacter
NC_014810	5	107	8	37	37	2	Helicobacter felis	GCF_000200595.1	1	Helicobacter felis ATCC 49179	Bacteria > Proteobacteria > Epsilonproteobacteria > Campylobacterales > Helicobacteraceae > Helicobacter
NC_004917	17	151	14	37	37	2	Helicobacter hepaticus	GCF_000007905.1	1	Helicobacter hepaticus ATCC 51449	Bacteria > Proteobacteria > Epsilonproteobacteria > Campylobacterales > Helicobacteraceae > Helicobacter
NC_013949	203	130	9	37	37	2	Helicobacter mustelae	GCF_000091985.1	1	Helicobacter mustelae 12198	Bacteria > Proteobacteria > Epsilonproteobacteria > Campylobacterales > Helicobacteraceae > Helicobacter
NC_000915	73	148	13	37	37	2	Helicobacter pylori	GCF_000008525.1	1	Helicobacter pylori 26695	Bacteria > Proteobacteria > Epsilonproteobacteria > Campylobacterales > Helicobacteraceae > Helicobacter
NZ_LN907858	100	176	18	37	37	2	Helicobacter typhlonius	GCF_001460635.1	1	Helicobacter typhlonius	Bacteria > Proteobacteria > Epsilonproteobacteria > Campylobacterales > Helicobacteraceae > Helicobacter
NZ_CP007155	49	135	34	37	37	2	Kutzneria albida	GCF_000525635.1	1	Kutzneria albida DSM 43870	Bacteria > Actinobacteria > Pseudonocardiales > Pseudonocardiaceae > Kutzneria
NZ_CP011013	86	206	48	37	37	2	Lactobacillus mucosae	GCF_000248095.2	1	Lactobacillus mucosae LM1	Bacteria > Firmicutes > Bacilli > Lactobacillales > Lactobacillaceae > Lactobacillus
NC_012803	45	144	42	37	37	2	Micrococcus luteus	GCF_000023205.1	1	Micrococcus luteus NCTC 2665	Bacteria > Actinobacteria > Micrococcales > Micrococcaceae > Micrococcus
NC_015758	22	109	27	37	37	2	Mycobacterium africanum	GCF_000253355.1	1	Mycobacterium africanum GM041182	Bacteria > Actinobacteria > Corynebacteriales > Mycobacteriaceae > Mycobacterium > Mycobacterium tuberculosis complex
NZ_CP009449	22	109	26	37	37	2	Mycobacterium bovis	GCF_000758245.1	1	Mycobacterium bovis	Bacteria > Actinobacteria > Corynebacteriales > Mycobacteriaceae > Mycobacterium > Mycobacterium tuberculosis complex
NZ_CP011269	8	118	24	37	37	2	Mycobacterium fortuitum	GCF_001307545.1	1	Mycobacterium fortuitum	Bacteria > Actinobacteria > Corynebacteriales > Mycobacteriaceae > Mycobacterium > Mycobacterium fortuitum complex
NC_016946	12	134	29	37	37	2	Mycobacterium intracellulare	GCF_000277125.1	1	Mycobacterium intracellulare ATCC 13950	Bacteria > Actinobacteria > Corynebacteriales > Mycobacteriaceae > Mycobacterium > Mycobacterium avium complex (MAC)
NC_022663	32	169	41	32–42	37	2	Mycobacterium kansasii	GCF_000157895.3	1	Mycobacterium kansasii ATCC 12478	Bacteria > Actinobacteria > Corynebacteriales > Mycobacteriaceae > Mycobacterium
NC_002677	127	196	77	37	37	2	Mycobacterium leprae	GCF_000195855.1	1	Mycobacterium leprae TN	Bacteria > Actinobacteria > Corynebacteriales > Mycobacteriaceae > Mycobacterium
NC_000962	31	134	29	37	37	2	Mycobacterium tuberculosis	GCF_000195955.2	1	Mycobacterium tuberculosis H37Rv	Bacteria > Actinobacteria > Corynebacteriales > Mycobacteriaceae > Mycobacterium > Mycobacterium tuberculosis complex
NC_009497	63	238	26	37	37	2	Mycoplasma agalactiae	GCF_000063605.1	1	Mycoplasma agalactiae PG2	Bacteria > Tenericutes > Mollicutes > Mycoplasmataceae > Mycoplasma
NZ_AP014657	47	176	17	37	37	2	Mycoplasma arginini	GCF_001547975.1	1	Mycoplasma arginini	Bacteria > Tenericutes > Mollicutes > Mycoplasmataceae > Mycoplasma
NC_011025	110	230	21	37	37	2	Mycoplasma arthritidis	GCF_000020065.1	1	Mycoplasma arthritidis 158L3-1	Bacteria > Tenericutes > Mollicutes > Mycoplasmataceae > Mycoplasma
NC_014760	73	249	31	37	37	2	Mycoplasma bovis	GCF_000183385.1	1	Mycoplasma bovis PG45	Bacteria > Tenericutes > Mollicutes > Mycoplasmataceae > Mycoplasma
NZ_CP007154	66	143	13	37	37	2	Mycoplasma bovoculi	GCF_000524555.1	1	Mycoplasma bovoculi M165/69	Bacteria > Tenericutes > Mollicutes > Mycoplasmataceae > Mycoplasma
NZ_CP007521	73	244	16	37	37	2	Mycoplasma californicum	GCF_000695835.1	1	Mycoplasma californicum	Bacteria > Tenericutes > Mollicutes > Mycoplasmataceae > Mycoplasma
NZ_AP014631	59	192	22	37	37	2	Mycoplasma canadense	GCF_000828855.1	1	Mycoplasma canadense	Bacteria > Tenericutes > Mollicutes > Mycoplasmataceae > Mycoplasma
NZ_CP014281	54	172	11	37	37	2	Mycoplasma canis	GCF_001553195.1	1	Mycoplasma canis PG 14	Bacteria > Tenericutes > Mollicutes > Mycoplasmataceae > Mycoplasma
NC_007633	48	192	31	37	37	2	Mycoplasma capricolum	GCF_000012765.1	1	Mycoplasma capricolum subsp. capricolum ATCC 27343	Bacteria > Tenericutes > Mollicutes > Mycoplasmataceae > Mycoplasma
NC_019949	69	220	12	37	37	2	Mycoplasma cynos	GCF_000328725.1	1	Mycoplasma cynos C142	Bacteria > Tenericutes > Mollicutes > Mycoplasmataceae > Mycoplasma
NZ_CP007229	160	203	26	37	37	2	Mycoplasma dispar	GCF_000941075.1	1	Mycoplasma dispar	Bacteria > Tenericutes > Mollicutes > Mycoplasmataceae > Mycoplasma
NC_014921	74	211	22	37	37	2	Mycoplasma fermentans	GCF_000186005.1	1	Mycoplasma fermentans M64	Bacteria > Tenericutes > Mollicutes > Mycoplasmataceae > Mycoplasma
NZ_CP007585	102	233	17	37	37	2	Mycoplasma flocculare	GCF_000815065.1	1	Mycoplasma flocculare ATCC 27399	Bacteria > Tenericutes > Mollicutes > Mycoplasmataceae > Mycoplasma
NC_004829	68	141	19	37	37	2	Mycoplasma gallisepticum	GCF_000092585.1	1	Mycoplasma gallisepticum str. R(low)	Bacteria > Tenericutes > Mollicutes > Mycoplasmataceae > Mycoplasma
NC_000908	-4	60	3	37	37	2	Mycoplasma genitalium	GCF_000027325.1	1	Mycoplasma genitalium G37	Bacteria > Tenericutes > Mollicutes > Mycoplasmataceae > Mycoplasma
NC_013511	60	156	15	37	37	2	Mycoplasma hominis	GCF_000085865.1	1	Mycoplasma hominis ATCC 23114	Bacteria > Tenericutes > Mollicutes > Mycoplasmataceae > Mycoplasma
NC_007295	110	229	20	37	37	2	Mycoplasma hyopneumoniae	GCF_000008205.1	1	Mycoplasma hyopneumoniae J	Bacteria > Tenericutes > Mollicutes > Mycoplasmataceae > Mycoplasma
NC_019552	67	166	17	37	37	2	Mycoplasma hyorhinis	GCF_000313635.1	1	Mycoplasma hyorhinis SK76	Bacteria > Tenericutes > Mollicutes > Mycoplasmataceae > Mycoplasma
NC_014751	52	205	28	37	37	2	Mycoplasma leachii	GCF_000183365.1	1	Mycoplasma leachii PG50	Bacteria > Tenericutes > Mollicutes > Mycoplasmataceae > Mycoplasma
NC_005364	88	203	51	37	37	2	Mycoplasma mycoides	GCF_000011445.1	1	Mycoplasma mycoides subsp. mycoides SC str. PG1	Bacteria > Tenericutes > Mollicutes > Mycoplasmataceae > Mycoplasma
NC_004432	86	216	74	37	37	2	Mycoplasma penetrans	GCF_000011225.1	1	Mycoplasma penetrans HF-2	Bacteria > Tenericutes > Mollicutes > Mycoplasmataceae > Mycoplasma
NC_000912	-6	36	5	37	37	2	Mycoplasma pneumoniae	GCF_000027345.1	1	Mycoplasma pneumoniae M129	Bacteria > Tenericutes > Mollicutes > Mycoplasmataceae > Mycoplasma
NZ_CP017813	85	169	18	37	37	2	Mycoplasma pullorum	GCF_001900245.1	1	Mycoplasma pullorum	Bacteria > Tenericutes > Mollicutes > Mycoplasmataceae > Mycoplasma
NC_002771	123	204	20	37	37	2	Mycoplasma pulmonis	GCF_000195875.1	1	Mycoplasma pulmonis UAB CTIP	Bacteria > Tenericutes > Mollicutes > Mycoplasmataceae > Mycoplasma
NC_015946	71	192	24	37	37	2	Mycoplasma putrefaciens	GCF_000224105.1	1	Mycoplasma putrefaciens KS1	Bacteria > Tenericutes > Mollicutes > Mycoplasmataceae > Mycoplasma
NZ_CP011096	46	147	8	37	37	2	Mycoplasma synoviae	GCF_000969765.1	1	Mycoplasma synoviae ATCC 25204	Bacteria > Tenericutes > Mollicutes > Mycoplasmataceae > Mycoplasma
NZ_CP007520	50	194	26	37	37	2	Mycoplasma yeatsii	GCF_000875755.1	1	Mycoplasma yeatsii GM274B	Bacteria > Tenericutes > Mollicutes > Mycoplasmataceae > Mycoplasma
NZ_CP009761	102	233	17	37	37	2	Parvimonas micra	GCF_000800295.1	1	Parvimonas micra	Bacteria > Firmicutes > Tissierellia > Tissierellales > Peptoniphilaceae > Parvimonas
NZ_LT575468	139	245	70	37	37	2	Plesiomonas shigelloides	GCF_900087055.1	1	Plesiomonas shigelloides	Bacteria > Proteobacteria > Gammaproteobacteria > Enterobacterales > unclassified Enterobacterales > Plesiomonas
NC_015501	148	272	38	37	37	2	Porphyromonas asaccharolytica	GCF_000212375.1	1	Porphyromonas asaccharolytica DSM 20707	Bacteria > Bacteroidetes > Bacteroidia > Bacteroidales > Porphyromonadaceae > Porphyromonas
NC_010729	132	238	38	37	37	2	Porphyromonas gingivalis	GCF_000010505.1	1	Porphyromonas gingivalis ATCC 33277	Bacteria > Bacteroidetes > Bacteroidia > Bacteroidales > Porphyromonadaceae > Porphyromonas
NC_010554	88	252	50	37	37	2	Proteus mirabilis	GCF_000069965.1	1	Proteus mirabilis HI4320	Bacteria > Proteobacteria > Gammaproteobacteria > Enterobacterales > Morganellaceae > Proteus
NZ_CP012675	88	254	55	37	37	2	Proteus vulgaris	GCF_001281565.1	1	Proteus vulgaris	Bacteria > Proteobacteria > Gammaproteobacteria > Enterobacterales > Morganellaceae > Proteus
NZ_CP017671	75	272	51	37	37	2	Providencia rettgeri	GCF_001874625.1	1	Providencia rettgeri	Bacteria > Proteobacteria > Gammaproteobacteria > Enterobacterales > Morganellaceae > Providencia
NC_017731	81	275	55	37	37	2	Providencia stuartii	GCF_000259175.1	1	Providencia stuartii MRSN 2154	Bacteria > Proteobacteria > Gammaproteobacteria > Enterobacterales > Morganellaceae > Providencia
NC_017045	61	146	36	37	37	2	Riemerella anatipestifer	GCF_000252855.1	1	Riemerella anatipestifer ATCC 11845 = DSM 15868	Bacteria > Bacteroidetes > Flavobacteriia > Flavobacteriales > Flavobacteriaceae > Riemerella
NC_015977	93	190	42	37	37	2	Roseburia hominis	GCF_000225345.1	1	Roseburia hominis A2-183	Bacteria > Firmicutes > Clostridia > Clostridiales > Lachnospiraceae > Roseburia
NC_015761	65	179	43	37	37	2	Salmonella bongori	GCF_000252995.1	1	Salmonella bongori NCTC 12419	Bacteria > Proteobacteria > Gammaproteobacteria > Enterobacterales > Enterobacteriaceae > Salmonella
NC_003198	66	227	45	37	37	2	Salmonella enterica	GCF_000195995.1	1	Salmonella enterica subsp. enterica serovar Typhi str. CT18	Bacteria > Proteobacteria > Gammaproteobacteria > Enterobacterales > Enterobacteriaceae > Salmonella
NC_007606	59	206	44	37	37	2	Shigella dysenteriae	GCF_000012005.1	1	Shigella dysenteriae Sd197	Bacteria > Proteobacteria > Gammaproteobacteria > Enterobacterales > Enterobacteriaceae > Shigella
NC_016822	46	138	24	37	37	2	Shigella sonnei	GCF_000283715.1	1	Shigella sonnei 53G	Bacteria > Proteobacteria > Gammaproteobacteria > Enterobacterales > Enterobacteriaceae > Shigella
NZ_CP006681	42	126	35	37	37	2	Spiroplasma culicicola	GCF_000565175.1	1	Spiroplasma culicicola AES-1	Bacteria > Tenericutes > Mollicutes > Entomoplasmatales > Spiroplasmataceae > Spiroplasma
NZ_CP006720	72	246	75	37	37	2	Spiroplasma mirum	GCF_000565195.1	1	Spiroplasma mirum ATCC 29335	Bacteria > Tenericutes > Mollicutes > Entomoplasmatales > Spiroplasmataceae > Spiroplasma
NZ_CP020773	172	216	28	37	37	2	Staphylococcus lutrae	GCF_002101335.1	1	Staphylococcus lutrae	Bacteria > Firmicutes > Bacilli > Bacillales > Staphylococcaceae > Staphylococcus
NC_004116	58	173	35	37	37	2	Streptococcus agalactiae	GCF_000007265.1	1	Streptococcus agalactiae 2603V/R	Bacteria > Firmicutes > Bacilli > Lactobacillales > Streptococcaceae > Streptococcus
NC_022239	94	168	34	37	37	2	Streptococcus anginosus	GCF_000463505.1	1	Streptococcus anginosus C238	Bacteria > Firmicutes > Bacilli > Lactobacillales > Streptococcaceae > Streptococcus > Streptococcus anginosus group
NC_022238	90	172	34	37	37	2	Streptococcus constellatus	GCF_000463425.1	1	Streptococcus constellatus subsp. pharyngis C1050	Bacteria > Firmicutes > Bacilli > Lactobacillales > Streptococcaceae > Streptococcus > Streptococcus anginosus group
NC_021175	115	171	48	37	37	2	Streptococcus cristatus	GCF_000385925.1	1	Streptococcus cristatus AS 1.3089	Bacteria > Firmicutes > Bacilli > Lactobacillales > Streptococcaceae > Streptococcus
NC_019042	88	209	47	37	37	2	Streptococcus dysgalactiae	GCF_000317855.1	1	Streptococcus dysgalactiae subsp. equisimilis AC-2713	Bacteria > Firmicutes > Bacilli > Lactobacillales > Streptococcaceae > Streptococcus
NC_012470	162	242	42	37	37	2	Streptococcus equi	GCF_000026605.1	1	Streptococcus equi subsp. zooepidemicus	Bacteria > Firmicutes > Bacilli > Lactobacillales > Streptococcaceae > Streptococcus
NZ_CP018822	83	185	48	37	37	2	Streptococcus gallolyticus	GCF_002000985.1	1	Streptococcus gallolyticus subsp. gallolyticus DSM 16831	Bacteria > Firmicutes > Bacilli > Lactobacillales > Streptococcaceae > Streptococcus
NC_009785	91	184	41	37	37	2	Streptococcus gordonii	GCF_000017005.1	1	Streptococcus gordonii str. Challis substr. CH1	Bacteria > Firmicutes > Bacilli > Lactobacillales > Streptococcaceae > Streptococcus
NC_016826	74	188	54	37	37	2	Streptococcus infantarius	GCF_000246835.1	1	Streptococcus infantarius subsp. infantarius CJ18	Bacteria > Firmicutes > Bacilli > Lactobacillales > Streptococcaceae > Streptococcus
NC_022246	103	173	36	37	37	2	Streptococcus intermedius	GCF_000463355.1	1	Streptococcus intermedius B196	Bacteria > Firmicutes > Bacilli > Lactobacillales > Streptococcaceae > Streptococcus > Streptococcus anginosus group
NC_021900	75	190	52	37	37	2	Streptococcus lutetiensis	GCF_000441535.1	1	Streptococcus lutetiensis 033	Bacteria > Firmicutes > Bacilli > Lactobacillales > Streptococcaceae > Streptococcus
NC_015291	47	162	35	37	37	2	Streptococcus oralis	GCF_000253155.1	1	Streptococcus oralis Uo5	Bacteria > Firmicutes > Bacilli > Lactobacillales > Streptococcaceae > Streptococcus
NC_015678	100	172	38	37	37	2	Streptococcus parasanguinis	GCF_000164675.2	1	Streptococcus parasanguinis ATCC 15912	Bacteria > Firmicutes > Bacilli > Lactobacillales > Streptococcaceae > Streptococcus
NC_015600	84	202	54	37	37	2	Streptococcus pasteurianus	GCF_000270165.1	1	Streptococcus pasteurianus ATCC 43144	Bacteria > Firmicutes > Bacilli > Lactobacillales > Streptococcaceae > Streptococcus
NC_003098	116	168	32	37	37	2	Streptococcus pneumoniae	GCF_000007045.1	1	Streptococcus pneumoniae R6	Bacteria > Firmicutes > Bacilli > Lactobacillales > Streptococcaceae > Streptococcus
NC_002737	119	218	45	37	37	2	Streptococcus pyogenes	GCF_000006785.2	1	Streptococcus pyogenes M1 GAS	Bacteria > Firmicutes > Bacilli > Lactobacillales > Streptococcaceae > Streptococcus
NZ_CP009913	86	201	56	37	37	2	Streptococcus salivarius	GCF_000785515.1	1	Streptococcus salivarius	Bacteria > Firmicutes > Bacilli > Lactobacillales > Streptococcaceae > Streptococcus
NC_009009	80	176	44	37	37	2	Streptococcus sanguinis	GCF_000014205.1	1	Streptococcus sanguinis SK36	Bacteria > Firmicutes > Bacilli > Lactobacillales > Streptococcaceae > Streptococcus
NC_012926	87	173	34	37	37	2	Streptococcus suis	GCF_000026745.1	1	Streptococcus suis BM407	Bacteria > Firmicutes > Bacilli > Lactobacillales > Streptococcaceae > Streptococcus
NC_012004	46	194	43	37	37	2	Streptococcus uberis	GCF_000009545.1	1	Streptococcus uberis 0140J	Bacteria > Firmicutes > Bacilli > Lactobacillales > Streptococcaceae > Streptococcus
NC_008554	139	363	75	37	37	2	Syntrophobacter fumaroxidans	GCF_000014965.1	1	Syntrophobacter fumaroxidans MPOB	Bacteria > Proteobacteria > Deltaproteobacteria > Syntrophobacterales > Syntrophobacteraceae > Syntrophobacter
NC_016610	91	183	33	37	37	2	Tannerella forsythia	GCF_000238215.1	1	Tannerella forsythia 92A2	Bacteria > Bacteroidetes > Bacteroidia > Bacteroidales > Tannerellaceae > Tannerella
NZ_CP003679	34	104	22	37	37	2	Treponema pallidum	GCF_000604125.1	1	Treponema pallidum subsp. pallidum str. Sea 81-4	Bacteria > Spirochaetes > Spirochaetales > Spirochaetaceae > Treponema
NZ_CP009228	53	167	26	37	37	2	Treponema putidum	GCF_000755145.1	1	Treponema putidum	Bacteria > Spirochaetes > Spirochaetales > Spirochaetaceae > Treponema
NC_015385	47	178	28	37	37	2	Treponema succinifaciens	GCF_000195275.1	1	Treponema succinifaciens DSM 2489	Bacteria > Spirochaetes > Spirochaetales > Spirochaetaceae > Treponema
NC_004572	66	113	24	37	37	2	Tropheryma whipplei	GCF_000007485.1	1	Tropheryma whipplei str. Twist	Bacteria > Actinobacteria > Micrococcales > Tropheryma
NC_005090	-2	134	8	37	37	2	Wolinella succinogenes	GCF_000196135.1	1	Wolinella succinogenes DSM 1740	Bacteria > Proteobacteria > Epsilonproteobacteria > Campylobacterales > Helicobacteraceae > Wolinella
NZ_CP006905	54	212	61	30–45	37.5	2	Clostridium baratii	GCF_000789395.1	1	Clostridium baratii str. Sullivan	Bacteria > Firmicutes > Clostridia > Clostridiales > Clostridiaceae > Clostridium
NC_018017	100	246	57	37–38	37.5	2	Desulfitobacterium dehalogenans	GCF_000243155.2	1	Desulfitobacterium dehalogenans ATCC 51507	Bacteria > Firmicutes > Clostridia > Clostridiales > Peptococcaceae > Desulfitobacterium
NC_013204	91	240	51	30–45	37.5	2	Eggerthella lenta	GCF_000024265.1	1	Eggerthella lenta DSM 2243	Bacteria > Actinobacteria > Coriobacteriia > Eggerthellales > Eggerthellaceae > Eggerthella
NZ_CP012150	11	134	19	30–45	37.5	2	Mycobacterium goodii	GCF_001187505.1	1	Mycobacterium goodii	Bacteria > Actinobacteria > Corynebacteriales > Mycobacteriaceae > Mycobacterium
NZ_AP012333	94	231	76	36.5–38.5	37.5	2	Parascardovia denticolens	GCF_001042675.1	1	Parascardovia denticolens DSM 10105 = JCM 12538	Bacteria > Actinobacteria > Bifidobacteriales > Bifidobacteriaceae > Parascardovia
NC_017068	67	191	29	35–40	37.5	2	Selenomonas ruminantium	GCF_000284095.1	1	Selenomonas ruminantium subsp. lactilytica TAM6421	Bacteria > Firmicutes > Negativicutes > Selenomonadales > Selenomonadaceae > Selenomonas
NC_015437	97	222	31	35–40	37.5	2	Selenomonas sputigena	GCF_000208405.1	1	Selenomonas sputigena ATCC 35185	Bacteria > Firmicutes > Negativicutes > Selenomonadales > Selenomonadaceae > Selenomonas
NZ_CP022046	72	164	29	35–40	37.5	2	Staphylococcus sciuri	GCF_002209165.1	1	Staphylococcus sciuri	Bacteria > Firmicutes > Bacilli > Bacillales > Staphylococcaceae > Staphylococcus
NZ_CP017962	113	197	67	35–40	37.5	2	Virgibacillus halodenitrificans	GCF_001878675.1	1	Virgibacillus halodenitrificans	Bacteria > Firmicutes > Bacilli > Bacillales > Bacillaceae > Virgibacillus
NZ_CP015910	83	214	66	37–39	38	2	Brachyspira hyodysenteriae	GCF_001676785.2	1	Brachyspira hyodysenteriae ATCC 27164	Bacteria > Spirochaetes > Brachyspirales > Brachyspiraceae > Brachyspira
NC_017243	88	213	63	37–39	38	2	Brachyspira intermedia	GCF_000223215.1	1	Brachyspira intermedia PWS/A	Bacteria > Spirochaetes > Brachyspirales > Brachyspiraceae > Brachyspira
NC_014150	86	230	58	37–39	38	2	Brachyspira murdochii	GCF_000092845.1	1	Brachyspira murdochii DSM 12563	Bacteria > Spirochaetes > Brachyspirales > Brachyspiraceae > Brachyspira
NC_019908	69	195	41	37–39	38	2	Brachyspira pilosicoli	GCF_000325665.1	1	Brachyspira pilosicoli P43/6/78	Bacteria > Spirochaetes > Brachyspirales > Brachyspiraceae > Brachyspira
NZ_CP011803	113	275	75	38	38	2	Clostridium carboxidivorans	GCF_001038625.1	1	Clostridium carboxidivorans P7	Bacteria > Firmicutes > Clostridia > Clostridiales > Clostridiaceae > Clostridium
NC_013223	149	272	67	37–40	38.5	2	Desulfohalobium retbaense	GCF_000024325.1	1	Desulfohalobium retbaense DSM 5692	Bacteria > Proteobacteria > Deltaproteobacteria > Desulfovibrionales > Desulfohalobiaceae > Desulfohalobium
NC_008789	31	153	20	30–47	38.5	2	Halorhodospira halophila	GCF_000015585.1	1	Halorhodospira halophila SL1	Bacteria > Proteobacteria > Gammaproteobacteria > Chromatiales > Ectothiorhodospiraceae > Halorhodospira
NZ_CP009240	138	196	28	37–40	38.5	2	Megasphaera elsdenii	GCF_001304715.1	1	Megasphaera elsdenii 14-14	Bacteria > Firmicutes > Negativicutes > Veillonellales > Veillonellaceae > Megasphaera
NC_014378	64	242	37	38–40	39	2	Acetohalobium arabaticum	GCF_000144695.1	1	Acetohalobium arabaticum DSM 5501	Bacteria > Firmicutes > Clostridia > Halanaerobiales > Halobacteroidaceae > Acetohalobium
NC_008618	108	180	82	37–41	39	2	Bifidobacterium adolescentis	GCF_000010425.1	1	Bifidobacterium adolescentis ATCC 15703	Bacteria > Actinobacteria > Bifidobacteriales > Bifidobacteriaceae > Bifidobacterium
NZ_AP012322	128	213	89	37–41	39	2	Bifidobacterium angulatum	GCF_001025155.1	1	Bifidobacterium angulatum DSM 20098 = JCM 7096	Bacteria > Actinobacteria > Bifidobacteriales > Bifidobacteriaceae > Bifidobacterium
NC_014638	142	234	104	37–41	39	2	Bifidobacterium bifidum	GCF_000165905.1	1	Bifidobacterium bifidum PRL2010	Bacteria > Actinobacteria > Bifidobacteriales > Bifidobacteriaceae > Bifidobacterium
NZ_AP012324	97	191	78	37–41	39	2	Bifidobacterium breve	GCF_001025175.1	1	Bifidobacterium breve DSM 20213 = JCM 1192	Bacteria > Actinobacteria > Bifidobacteriales > Bifidobacteriaceae > Bifidobacterium
NZ_AP012325	124	191	86	37–41	39	2	Bifidobacterium catenulatum	GCF_001025195.1	1	Bifidobacterium catenulatum DSM 16992 = JCM 1194 = LMG 11043	Bacteria > Actinobacteria > Bifidobacteriales > Bifidobacteriaceae > Bifidobacterium
NZ_CP007287	93	205	80	37–41	39	2	Bifidobacterium coryneforme	GCF_000737865.1	1	Bifidobacterium coryneforme	Bacteria > Actinobacteria > Bifidobacteriales > Bifidobacteriaceae > Bifidobacterium
NZ_AP012326	81	174	70	37–41	39	2	Bifidobacterium dentium	GCF_001042595.1	1	Bifidobacterium dentium JCM 1195 = DSM 20436	Bacteria > Actinobacteria > Bifidobacteriales > Bifidobacteriaceae > Bifidobacterium
NZ_CP006018	93	204	79	37–41	39	2	Bifidobacterium indicum	GCF_000706765.1	1	Bifidobacterium indicum LMG 11587 = DSM 20214	Bacteria > Actinobacteria > Bifidobacteriales > Bifidobacteriaceae > Bifidobacterium
NC_004307	102	179	88	37–41	39	2	Bifidobacterium longum	GCF_000007525.1	1	Bifidobacterium longum NCC2705	Bacteria > Actinobacteria > Bifidobacteriales > Bifidobacteriaceae > Bifidobacterium
NZ_AP012330	130	196	84	37–41	39	2	Bifidobacterium pseudocatenulatum	GCF_001025215.1	1	Bifidobacterium pseudocatenulatum DSM 20438 = JCM 1200 = LMG 10505	Bacteria > Actinobacteria > Bifidobacteriales > Bifidobacteriaceae > Bifidobacterium
NZ_CP007457	64	192	66	37–41	39	2	Bifidobacterium pseudolongum	GCF_000800475.2	1	Bifidobacterium pseudolongum PV8-2	Bacteria > Actinobacteria > Bifidobacteriales > Bifidobacteriaceae > Bifidobacterium
NZ_AP012331	143	254	106	37–41	39	2	Bifidobacterium scardovii	GCF_001042635.1	1	Bifidobacterium scardovii JCM 12489 = DSM 13734	Bacteria > Actinobacteria > Bifidobacteriales > Bifidobacteriaceae > Bifidobacterium
NC_020546	184	251	118	37–41	39	2	Bifidobacterium thermophilum	GCF_000347695.1	1	Bifidobacterium thermophilum RBL67	Bacteria > Actinobacteria > Bifidobacteriales > Bifidobacteriaceae > Bifidobacterium
NZ_CP011801	50	180	44	39	39	2	Nitrospira moscoviensis	GCF_001273775.1	1	Nitrospira moscoviensis	Bacteria > Nitrospirae > Nitrospirales > Nitrospiraceae > Nitrospira
NZ_CP008918	70	194	39	36–42	39	2	Pasteurella multocida	GCF_000754275.1	1	Pasteurella multocida	Bacteria > Proteobacteria > Gammaproteobacteria > Pasteurellales > Pasteurellaceae > Pasteurella
NC_002944	12	139	29	37–42	39.5	2	Mycobacterium avium	GCF_000007865.1	1	Mycobacterium avium subsp. paratuberculosis K-10	Bacteria > Actinobacteria > Corynebacteriales > Mycobacteriaceae > Mycobacterium > Mycobacterium avium complex (MAC)
NC_014833	112	325	41	37–42	39.5	2	Ruminococcus albus	GCF_000179635.2	1	Ruminococcus albus 7 = DSM 20455	Bacteria > Firmicutes > Clostridia > Clostridiales > Ruminococcaceae > Ruminococcus
NC_012815	89	172	79	39–41	40	3	Bifidobacterium animalis	GCF_000022965.1	1	Bifidobacterium animalis subsp. lactis DSM 10140	Bacteria > Actinobacteria > Bifidobacteriales > Bifidobacteriaceae > Bifidobacterium
NC_015275	103	238	65	40	40	3	Cellulosilyticum lentocellum	GCF_000178835.2	1	Clostridium lentocellum DSM 5427	Bacteria > Firmicutes > Clostridia > Clostridiales > Lachnospiraceae > Cellulosilyticum
NC_019978	42	180	52	40	40	3	Halobacteroides halobius	GCF_000328625.1	1	Halobacteroides halobius DSM 5150	Bacteria > Firmicutes > Clostridia > Halanaerobiales > Halobacteroidaceae > Halobacteroides
NZ_CP015206	133	181	30	40	40	3	Pediococcus acidilactici	GCF_001767275.1	1	Pediococcus acidilactici	Bacteria > Firmicutes > Bacilli > Lactobacillales > Lactobacillaceae > Pediococcus > Pediococcus acidilactici group
NC_007677	62	222	91	35–45	40	3	Salinibacter ruber	GCF_000013045.1	1	Salinibacter ruber DSM 13855	Bacteria > Bacteroidetes > Bacteroidetes Order II. Incertae sedis > Rhodothermaceae > Salinibacter
NC_013165	102	232	54	38–42	40	3	Slackia heliotrinireducens	GCF_000023885.1	1	Slackia heliotrinireducens DSM 20476	Bacteria > Actinobacteria > Coriobacteriia > Eggerthellales > Eggerthellaceae > Slackia
NZ_AP012334	82	199	70	38.5–42	40.25	3	Scardovia inopinata	GCF_001042695.1	1	Scardovia inopinata JCM 12537	Bacteria > Actinobacteria > Bifidobacteriales > Bifidobacteriaceae > Scardovia
NC_007947	67	175	32	42	42	3	Methylobacillus flagellatus	GCF_000013705.1	1	Methylobacillus flagellatus KT	Bacteria > Proteobacteria > Betaproteobacteria > Methylophilales > Methylophilaceae > Methylobacillus
NC_013159	70	171	41	35–50	42.5	3	Saccharomonospora viridis	GCF_000023865.1	1	Saccharomonospora viridis DSM 43017	Bacteria > Actinobacteria > Pseudonocardiales > Pseudonocardiaceae > Saccharomonospora
NC_007333	77	232	89	35–53	44	3	Thermobifida fusca	GCF_000012405.1	1	Thermobifida fusca YX	Bacteria > Actinobacteria > Streptosporangiales > Nocardiopsaceae > Thermobifida
NZ_CP005986	60	156	15	45	45	3	Acidithiobacillus caldus	GCF_000175575.2	1	Acidithiobacillus caldus ATCC 51756	Bacteria > Proteobacteria > Acidithiobacillia > Acidithiobacillales > Acidithiobacillaceae > Acidithiobacillus
NC_008593	70	221	55	45	45	3	Clostridium novyi	GCF_000014125.1	1	Clostridium novyi NT	Bacteria > Firmicutes > Clostridia > Clostridiales > Clostridiaceae > Clostridium
NC_008261	122	258	94	45	45	3	Clostridium perfringens	GCF_000013285.1	1	Clostridium perfringens ATCC 13124	Bacteria > Firmicutes > Clostridia > Clostridiales > Clostridiaceae > Clostridium
NC_014962	116	296	132	35–55	45	3	Isosphaera pallida	GCF_000186345.1	1	Isosphaera pallida ATCC 43644	Bacteria > Planctomycetes > Planctomycetia > Planctomycetales > Isosphaeraceae > Isosphaera
NC_002977	29	179	21	45	45	3	Methylococcus capsulatus	GCF_000008325.1	1	Methylococcus capsulatus str. Bath	Bacteria > Proteobacteria > Gammaproteobacteria > Methylococcales > Methylococcaceae > Methylococcus
NZ_CP020457	50	152	42	45–48	46.5	3	Lactobacillus amylolyticus	GCF_002075105.1	1	Lactobacillus amylolyticus	Bacteria > Firmicutes > Bacilli > Lactobacillales > Lactobacillaceae > Lactobacillus
NC_008025	51	129	57	47	47	3	Deinococcus geothermalis	GCF_000196275.1	1	Deinococcus geothermalis DSM 11300	Bacteria > Deinococcus-Thermus > Deinococci > Deinococcales > Deinococcaceae > Deinococcus
NZ_CP007514	28	160	39	46–48	47	3	Rubrobacter radiotolerans	GCF_000661895.1	1	Rubrobacter radiotolerans	Bacteria > Actinobacteria > Rubrobacteria > Rubrobacterales > Rubrobacteraceae > Rubrobacter
NC_002932	85	129	38	47–48	47.5	3	Chlorobaculum tepidum	GCF_000006985.1	1	Chlorobium tepidum TLS	Bacteria > Chlorobi > Chlorobia > Chlorobiales > Chlorobiaceae > Chlorobaculum
NC_015672	103	233	11	45–50	47.5	3	Flexistipes sinusarabici	GCF_000218625.1	1	Flexistipes sinusarabici DSM 4947	Bacteria > Deferribacteres > Deferribacterales > Deferribacteraceae > Flexistipes
NC_013124	39	96	9	48	48	3	Acidimicrobium ferrooxidans	GCF_000023265.1	1	Acidimicrobium ferrooxidans DSM 10331	Bacteria > Actinobacteria > Acidimicrobiia > Acidimicrobiales > Acidimicrobiaceae > Acidimicrobium
NZ_CP009709	124	193	70	40–57	48.5	3	Bacillus coagulans	GCF_000832905.1	1	Bacillus coagulans DSM 1 = ATCC 7050	Bacteria > Firmicutes > Bacilli > Bacillales > Bacillaceae > Bacillus
NC_015520	42	193	21	50	50	3	Mahella australiensis	GCF_000213255.1	1	Mahella australiensis 50-1 BON	Bacteria > Firmicutes > Clostridia > Thermoanaerobacterales > Thermoanaerobacterales Family IV. Incertae Sedis > Mahella
NC_010337	118	249	67	52	52	3	Heliobacterium modesticaldum	GCF_000019165.1	1	Heliobacterium modesticaldum Ice1	Bacteria > Firmicutes > Clostridia > Clostridiales > Heliobacteriaceae > Heliobacterium
NC_015499	14	157	15	50–55	52.5	3	Thermodesulfobium narugense	GCF_000212395.1	1	Thermodesulfobium narugense DSM 14796	Bacteria > Firmicutes > Clostridia > Thermoanaerobacterales > Thermodesulfobiaceae > Thermodesulfobium
NZ_CP007051	2	140	2	52–55	53.5	3	Desulfurella acetivorans	GCF_000517565.1	1	Desulfurella acetivorans A63	Bacteria > Proteobacteria > Deltaproteobacteria > Desulfurellales > Desulfurellaceae > Desulfurella
NC_015318	1	124	1	53–54	53.5	3	Hippea maritima	GCF_000194135.1	1	Hippea maritima DSM 10411	Bacteria > Proteobacteria > Deltaproteobacteria > Desulfurellales > Desulfurellaceae > Hippea
NZ_CP007739	120	223	81	55	55	3	Bacillus methanolicus	GCF_000724485.1	1	Bacillus methanolicus MGA3	Bacteria > Firmicutes > Bacilli > Bacillales > Bacillaceae > Bacillus
NC_011831	63	200	57	55	55	3	Chloroflexus aggregans	GCF_000021945.1	1	Chloroflexus aggregans DSM 9485	Bacteria > Chloroflexi > Chloroflexia > Chloroflexales > Chloroflexineae > Chloroflexaceae > Chloroflexus
NC_015565	74	218	51	55	55	3	Desulfotomaculum nigrificans	GCF_000214435.1	1	Desulfotomaculum nigrificans CO-1-SRB	Bacteria > Firmicutes > Clostridia > Clostridiales > Peptococcaceae > Desulfotomaculum
NC_014212	50	137	52	55	55	3	Meiothermus silvanus	GCF_000092125.1	1	Meiothermus silvanus DSM 9946	Bacteria > Deinococcus-Thermus > Deinococci > Thermales > Thermaceae > Meiothermus
NC_014220	88	258	43	55	55	3	Syntrophothermus lipocalidus	GCF_000092405.1	1	Syntrophothermus lipocalidus DSM 12680	Bacteria > Firmicutes > Clostridia > Clostridiales > Syntrophomonadaceae > Syntrophothermus
NC_013522	41	147	15	55	55	3	Thermanaerovibrio acidaminovorans	GCF_000024905.1	1	Thermanaerovibrio acidaminovorans DSM 6589	Bacteria > Synergistetes > Synergistia > Synergistales > Synergistaceae > Thermanaerovibrio
NC_010175	183	284	47	52–60	56	3	Chloroflexus aurantiacus	GCF_000018865.1	1	Chloroflexus aurantiacus J-10-fl	Bacteria > Chloroflexi > Chloroflexia > Chloroflexales > Chloroflexineae > Chloroflexaceae > Chloroflexus
NZ_CP014342	113	196	61	48–65	56.5	3	Geobacillus subterraneus	GCF_001618685.1	1	Geobacillus subterraneus	Bacteria > Firmicutes > Bacilli > Bacillales > Bacillaceae > Geobacillus
NZ_LM995447	114	282	56	55–60	57.5	3	[Clostridium] cellulosi	GCF_000953215.1	1	[Clostridium] cellulosi	Bacteria > Firmicutes > Clostridia > Clostridiales > Ruminococcaceae > Ruminiclostridium
NC_008578	64	175	38	55–60	57.5	3	Acidothermus cellulolyticus	GCF_000015025.1	1	Acidothermus cellulolyticus 11B	Bacteria > Actinobacteria > Acidothermales > Acidothermaceae > Acidothermus
NZ_CP012152	26	151	29	55–60	57.5	3	Anoxybacillus gonensis	GCF_001187595.1	1	Anoxybacillus gonensis	Bacteria > Firmicutes > Bacilli > Bacillales > Bacillaceae > Anoxybacillus
NZ_CP017692	100	187	66	55–60	57.5	3	Geobacillus lituanicus	GCF_002243605.1	1	Geobacillus lituanicus	Bacteria > Firmicutes > Bacilli > Bacillales > Bacillaceae > Geobacillus > Geobacillus thermoleovorans group
NC_009328	115	199	58	50–65	57.5	3	Geobacillus thermodenitrificans	GCF_000015745.1	1	Geobacillus thermodenitrificans NG80-2	Bacteria > Firmicutes > Bacilli > Bacillales > Bacillaceae > Geobacillus
NC_014209	44	198	29	55–60	57.5	3	Thermoanaerobacter mathranii	GCF_000092965.1	1	Thermoanaerobacter mathranii subsp. mathranii str. A3	Bacteria > Firmicutes > Clostridia > Thermoanaerobacterales > Thermoanaerobacteraceae > Thermoanaerobacter
NC_014165	154	202	69	50–65	57.5	3	Thermobispora bispora	GCF_000092645.1	1	Thermobispora bispora DSM 43833	Bacteria > Actinobacteria > Actinobacteria incertae sedis > Thermobispora
NC_007644	88	198	51	56–60	58	3	Moorella thermoacetica	GCF_000013105.1	1	Moorella thermoacetica ATCC 39073	Bacteria > Firmicutes > Clostridia > Thermoanaerobacterales > Thermoanaerobacteraceae > Moorella group > Moorella
NC_018870	112	273	42	58	58	3	Thermacetogenium phaeum	GCF_000305935.1	1	Thermacetogenium phaeum DSM 12270	Bacteria > Firmicutes > Clostridia > Thermoanaerobacterales > Thermoanaerobacteraceae > Thermacetogenium
NC_014410	40	197	38	55–62	58.5	3	Thermoanaerobacterium thermosaccharolyticum	GCF_000145615.1	1	Thermoanaerobacterium thermosaccharolyticum DSM 571	Bacteria > Firmicutes > Clostridia > Thermoanaerobacterales > Thermoanaerobacterales Family III. Incertae Sedis > Thermoanaerobacterium
NC_011567	29	152	32	60	60	4	Anoxybacillus flavithermus	GCF_000019045.1	1	Anoxybacillus flavithermus WK1	Bacteria > Firmicutes > Bacilli > Bacillales > Bacillaceae > Anoxybacillus
NC_013939	34	152	3	60	60	4	Deferribacter desulfuricans	GCF_000010985.1	1	Deferribacter desulfuricans SSM1	Bacteria > Deferribacteres > Deferribacterales > Deferribacteraceae > Deferribacter
NZ_CP014335	101	193	57	55–65	60	4	Geobacillus thermoleovorans	GCF_001610955.1	1	Geobacillus thermoleovorans	Bacteria > Firmicutes > Bacilli > Bacillales > Bacillaceae > Geobacillus > Geobacillus thermoleovorans group
NC_011899	110	254	51	60	60	4	Halothermothrix orenii	GCF_000020485.1	1	Halothermothrix orenii H 168	Bacteria > Firmicutes > Clostridia > Halanaerobiales > Halanaerobiaceae > Halothermothrix
NC_013946	16	130	31	60	60	4	Meiothermus ruber	GCF_000024425.1	1	Meiothermus ruber DSM 1279	Bacteria > Deinococcus-Thermus > Deinococci > Thermales > Thermaceae > Meiothermus
NC_008148	4	122	14	60	60	4	Rubrobacter xylanophilus	GCF_000014185.1	1	Rubrobacter xylanophilus DSM 9941	Bacteria > Actinobacteria > Rubrobacteria > Rubrobacterales > Rubrobacteraceae > Rubrobacter
NC_006177	78	180	49	60	60	4	Symbiobacterium thermophilum	GCF_000009905.1	1	Symbiobacterium thermophilum IAM 14863	Bacteria > Firmicutes > Clostridia > Clostridiales > Symbiobacteriaceae > Symbiobacterium
NC_015555	38	189	34	60	60	4	Thermoanaerobacterium xylanolyticum	GCF_000189775.2	1	Thermoanaerobacterium xylanolyticum LX-11	Bacteria > Firmicutes > Clostridia > Thermoanaerobacterales > Thermoanaerobacterales Family III. Incertae Sedis > Thermoanaerobacterium
NZ_CP015438	40	168	47	61	61	4	Anoxybacillus amylolyticus	GCF_001634285.1	1	Anoxybacillus amylolyticus	Bacteria > Firmicutes > Bacilli > Bacillales > Bacillaceae > Anoxybacillus
NC_020134	60	259	55	60–65	62.5	4	[Clostridium] stercorarium	GCF_000331995.1	1	[Clostridium] stercorarium subsp. stercorarium DSM 8532	Bacteria > Firmicutes > Clostridia > Clostridiales > Ruminococcaceae > Ruminiclostridium
NC_013205	50	172	35	60–65	62.5	4	Alicyclobacillus acidocaldarius	GCF_000024285.1	1	Alicyclobacillus acidocaldarius subsp. acidocaldarius DSM 446	Bacteria > Firmicutes > Bacilli > Bacillales > Alicyclobacillaceae > Alicyclobacillus
NC_006510	109	191	58	60–65	62.5	4	Geobacillus kaustophilus	GCF_000009785.1	1	Geobacillus kaustophilus HTA426	Bacteria > Firmicutes > Bacilli > Bacillales > Bacillaceae > Geobacillus > Geobacillus thermoleovorans group
NC_014964	43	196	27	55–70	62.5	4	Thermoanaerobacter brockii	GCF_000175295.2	1	Thermoanaerobacter brockii subsp. finnii Ako-1	Bacteria > Firmicutes > Clostridia > Thermoanaerobacterales > Thermoanaerobacteraceae > Thermoanaerobacter
NC_011295	38	120	7	63	63	4	Coprothermobacter proteolyticus	GCF_000020945.1	1	Coprothermobacter proteolyticus DSM 5265	Bacteria > Firmicutes > Clostridia > Thermoanaerobacterales > Thermodesulfobiaceae > Coprothermobacter
NC_003869	31	184	26	65	65	4	Caldanaerobacter subterraneus	GCF_000007085.1	1	Caldanaerobacter subterraneus subsp. tengcongensis MB4	Bacteria > Firmicutes > Clostridia > Thermoanaerobacterales > Thermoanaerobacteraceae > Caldanaerobacter
NZ_CP014334	53	216	32	65	65	4	Fervidobacterium islandicum	GCF_000767275.2	1	Fervidobacterium islandicum	Bacteria > Thermotogae > Thermotogales > Fervidobacteriaceae > Fervidobacterium
NC_010321	43	192	29	65	65	4	Thermoanaerobacter pseudethanolicus	GCF_000019085.1	1	Thermoanaerobacter pseudethanolicus ATCC 33223	Bacteria > Firmicutes > Clostridia > Thermoanaerobacterales > Thermoanaerobacteraceae > Thermoanaerobacter
NC_011296	-3	110	2	65	65	4	Thermodesulfovibrio yellowstonii	GCF_000020985.1	1	Thermodesulfovibrio yellowstonii DSM 11347	Bacteria > Nitrospirae > Nitrospirales > Nitrospiraceae > Thermodesulfovibrio
NC_022792	5	130	5	66	66	4	Pseudothermotoga elfii	GCF_000504085.1	1	Pseudothermotoga elfii DSM 9442 = NBRC 107921	Bacteria > Thermotogae > Thermotogales > Thermotogaceae > Pseudothermotoga
NZ_CP009170	46	183	28	66	66	4	Thermoanaerobacter kivui	GCF_000763575.1	1	Thermoanaerobacter kivui	Bacteria > Firmicutes > Clostridia > Thermoanaerobacterales > Thermoanaerobacteraceae > Thermoanaerobacter
NC_015958	53	192	31	65–68	66.5	4	Thermoanaerobacter wiegelii	GCF_000147695.2	1	Thermoanaerobacter wiegelii Rt8.B1	Bacteria > Firmicutes > Clostridia > Thermoanaerobacterales > Thermoanaerobacteraceae > Thermoanaerobacter
NC_017583	7	124	12	66–68	67	4	Spirochaeta thermophila	GCF_000184345.1	1	Spirochaeta thermophila DSM 6578	Bacteria > Spirochaetes > Spirochaetales > Spirochaetaceae > Spirochaeta
NZ_CP014141	-4	59	7	65–70	67.5	4	Thermus parvatiensis	GCF_001535545.1	1	Thermus parvatiensis	Bacteria > Deinococcus-Thermus > Deinococci > Thermales > Thermaceae > Thermus
NC_015949	66	190	33	68	68	4	Caldicellulosiruptor lactoaceticus	GCF_000193435.2	1	Caldicellulosiruptor lactoaceticus 6A	Bacteria > Firmicutes > Clostridia > Thermoanaerobacterales > Thermoanaerobacterales Family III. Incertae Sedis > Caldicellulosiruptor
NC_014377	51	198	27	68	68	4	Thermosediminibacter oceani	GCF_000144645.1	1	Thermosediminibacter oceani DSM 16646	Bacteria > Firmicutes > Clostridia > Thermoanaerobacterales > Thermoanaerobacterales Family III. Incertae Sedis > Thermosediminibacter
NC_013385	4	158	17	70	70	4	Ammonifex degensii	GCF_000024605.1	1	Ammonifex degensii KC4	Bacteria > Firmicutes > Clostridia > Thermoanaerobacterales > Thermoanaerobacteraceae > Moorella group > Ammonifex
NC_009437	60	196	33	70	70	4	Caldicellulosiruptor saccharolyticus	GCF_000016545.1	1	Caldicellulosiruptor saccharolyticus DSM 8903	Bacteria > Firmicutes > Clostridia > Thermoanaerobacterales > Thermoanaerobacterales Family III. Incertae Sedis > Caldicellulosiruptor
NC_015185	6	93	8	70	70	4	Desulfurobacterium thermolithotrophum	GCF_000191045.1	1	Desulfurobacterium thermolithotrophum DSM 11699	Bacteria > Aquificae > Desulfurobacteriales > Desulfurobacteriaceae > Desulfurobacterium
NC_009718	61	196	29	70	70	4	Fervidobacterium nodosum	GCF_000017545.1	1	Fervidobacterium nodosum Rt17-B1	Bacteria > Thermotogae > Thermotogales > Fervidobacteriaceae > Fervidobacterium
NC_017095	53	223	29	70	70	4	Fervidobacterium pennivorans	GCF_000235405.2	1	Fervidobacterium pennivorans DSM 9078	Bacteria > Thermotogae > Thermotogales > Fervidobacteriaceae > Fervidobacterium
NZ_CP018058	110	193	60	65–75	70	4	Geobacillus thermocatenulatus	GCF_002243665.1	1	Geobacillus thermocatenulatus	Bacteria > Firmicutes > Bacilli > Bacillales > Bacillaceae > Geobacillus > Geobacillus thermoleovorans group
NZ_CP007141	7	148	5	70	70	4	Pseudothermotoga hypogea	GCF_000816145.1	1	Pseudothermotoga hypogea DSM 11164 = NBRC 106472	Bacteria > Thermotogae > Thermotogales > Thermotogaceae > Pseudothermotoga
NC_014831	120	286	102	70	70	4	Thermaerobacter marianensis	GCF_000184705.1	1	Thermaerobacter marianensis DSM 12885	Bacteria > Firmicutes > Clostridia > Clostridiales > Clostridiales Family XVII. Incertae Sedis > Thermaerobacter
NC_013921	58	193	28	70	70	4	Thermoanaerobacter italicus	GCF_000025645.1	1	Thermoanaerobacter italicus Ab9	Bacteria > Firmicutes > Clostridia > Thermoanaerobacterales > Thermoanaerobacteraceae > Thermoanaerobacter
NZ_CP008796	1	166	12	70	70	4	Thermodesulfobacterium commune	GCF_000734015.1	1	Thermodesulfobacterium commune DSM 2178	Bacteria > Thermodesulfobacteria > Thermodesulfobacteriales > Thermodesulfobacteriaceae > Thermodesulfobacterium
NC_009616	30	144	5	70	70	4	Thermosipho melanesiensis	GCF_000016905.1	1	Thermosipho melanesiensis BI429	Bacteria > Thermotogae > Thermotogales > Fervidobacteriaceae > Thermosipho
NZ_CP010822	-4	66	4	70	70	4	Thermus aquaticus	GCF_001399775.1	1	Thermus aquaticus Y51MC23	Bacteria > Deinococcus-Thermus > Deinococci > Thermales > Thermaceae > Thermus
NZ_CP016312	-4	69	4	70	70	4	Thermus brockianus	GCF_001880325.1	1	Thermus brockianus	Bacteria > Deinococcus-Thermus > Deinococci > Thermales > Thermaceae > Thermus
NC_019386	-4	67	5	70	70	4	Thermus oshimai	GCF_000309885.1	1	Thermus oshimai JL-2	Bacteria > Deinococcus-Thermus > Deinococci > Thermales > Thermaceae > Thermus
NC_014974	1	72	7	70	70	4	Thermus scotoductus	GCF_000187005.1	1	Thermus scotoductus SA-01	Bacteria > Deinococcus-Thermus > Deinococci > Thermales > Thermaceae > Thermus
NC_007503	38	163	19	70–72	71	4	Carboxydothermus hydrogenoformans	GCF_000012865.1	1	Carboxydothermus hydrogenoformans Z-2901	Bacteria > Firmicutes > Clostridia > Thermoanaerobacterales > Thermoanaerobacteraceae > Carboxydothermus
NC_011661	3	136	8	72	72	4	Dictyoglomus turgidum	GCF_000021645.1	1	Dictyoglomus turgidum DSM 6724	Bacteria > Dictyoglomi > Dictyoglomales > Dictyoglomaceae > Dictyoglomus
NC_013799	-11	46	1	70–75	72.5	4	Hydrogenobacter thermophilus	GCF_000010785.1	1	Hydrogenobacter thermophilus TK-6	Bacteria > Aquificae > Aquificales > Aquificaceae > Hydrogenobacter
NC_013501	5	152	26	65–80	72.5	4	Rhodothermus marinus	GCF_000024845.1	1	Rhodothermus marinus DSM 4252	Bacteria > Bacteroidetes > Bacteroidetes Order II. Incertae sedis > Rhodothermaceae > Rhodothermus
NC_011959	13	157	20	70–75	72.5	4	Thermomicrobium roseum	GCF_000021685.1	1	Thermomicrobium roseum DSM 5159	Bacteria > Chloroflexi > Thermomicrobiales > Thermomicrobiaceae > Thermomicrobium
NC_014657	59	192	32	75	75	4	Caldicellulosiruptor owensensis	GCF_000166335.1	1	Caldicellulosiruptor owensensis OL	Bacteria > Firmicutes > Clostridia > Thermoanaerobacterales > Thermoanaerobacterales Family III. Incertae Sedis > Caldicellulosiruptor
NC_015707	12	140	6	70–80	75	4	Pseudothermotoga thermarum	GCF_000217815.1	1	Pseudothermotoga thermarum DSM 5069	Bacteria > Thermotogae > Thermotogales > Thermotogaceae > Pseudothermotoga
NC_011653	41	163	6	75	75	4	Thermosipho africanus	GCF_000021285.1	1	Thermosipho africanus TCF52B	Bacteria > Thermotogae > Thermotogales > Fervidobacteriaceae > Thermosipho
NC_011297	3	145	6	73–78	75.5	4	Dictyoglomus thermophilum	GCF_000020965.1	1	Dictyoglomus thermophilum H-6-12	Bacteria > Dictyoglomi > Dictyoglomales > Dictyoglomaceae > Dictyoglomus
NC_014721	64	199	32	78	78	4	Caldicellulosiruptor kristjanssonii	GCF_000166695.1	1	Caldicellulosiruptor kristjanssonii I77R1B	Bacteria > Firmicutes > Clostridia > Thermoanaerobacterales > Thermoanaerobacterales Family III. Incertae Sedis > Caldicellulosiruptor
NZ_CP007028	-10	68	0	80	80	4	Thermocrinis ruber	GCF_000512735.1	1	Thermocrinis ruber	Bacteria > Aquificae > Aquificales > Aquificaceae > Thermocrinis
NC_000853	0	107	3	80	80	4	Thermotoga maritima	GCF_000008545.1	1	Thermotoga maritima MSB8	Bacteria > Thermotogae > Thermotogales > Thermotogaceae > Thermotoga
NC_011978	-2	107	3	80	80	4	Thermotoga neapolitana	GCF_000018945.1	1	Thermotoga neapolitana DSM 4359	Bacteria > Thermotogae > Thermotogales > Thermotogaceae > Thermotoga
NC_000918	-4	48	5	85	85	4	Aquifex aeolicus	GCF_000008625.1	1	Aquifex aeolicus VF5	Bacteria > Aquificae > Aquificales > Aquificaceae > Aquifex

## Sheet: Plastids
accession	con	div	uni	opt. GT	OGT	groupping	species	taxonomy
NC_016703	96	191	61	-1.8–6	2	1	Phaeocystis antarctica	Eukaryota > Haptophyceae > Phaeocystales > Phaeocystaceae > Phaeocystis
NC_027746	48	150	44	0–10	5	1	Triparma laevis	Eukaryota > Stramenopiles > Synurophyceae > Parmales > Triparmaceae > Triparma
KJ201907	103	182	66	4–16	10	1	Chrysochromulina parva	Eukaryota > Haptophyceae > Prymnesiales > Chrysochromulinaceae > Chrysochromulina
NC_024080	263	198	60	0–26	13	1	Asterionellopsis glacialis	Eukaryota > Stramenopiles > Bacillariophyta > Fragilariophyceae > Fragilariophycidae > Fragilariales > Fragilariaceae > Asterionellopsis
NC_024081	52	176	51	11–16	13.5	1	Coscinodiscus radiatus	Eukaryota > Stramenopiles > Bacillariophyta > Coscinodiscophyceae > Coscinodiscophycidae > Coscinodiscales > Coscinodiscaceae > Coscinodiscus
NC_022259	69	244	54	11–16	13.5	1	Nannochloropsis granulata	Eukaryota > Stramenopiles > Eustigmatophyceae > Eustigmatales > Monodopsidaceae > Nannochloropsis
NC_032288	72	198	55	>8	15	1	Coccophora langsdorfii	Eukaryota > Stramenopiles > PX clade > Phaeophyceae > Fucales > Sargassaceae > Coccophora
NC_013498	105	281	78	15	15	1	Ectocarpus siliculosus	Eukaryota > Stramenopiles > PX clade > Phaeophyceae > Ectocarpales > Ectocarpaceae > Ectocarpus
NC_001713	104	206	54	13–17	15	1	Odontella sinensis	Eukaryota > Stramenopiles > Bacillariophyta > Mediophyceae > Biddulphiophycidae > Eupodiscales > Eupodiscaceae > Odontella
NC_032045	62	226	75	>9	15	1	Pleurocladia lacustris	Eukaryota > Stramenopiles > PX clade > Phaeophyceae > Ectocarpales > Chordariaceae > Pleurocladia
NC_018523	86	239	68	15	15	1	Saccharina japonica	Eukaryota > Stramenopiles > PX clade > Phaeophyceae > Laminariales > Laminariaceae > Saccharina
NC_028503	74	238	70	14–16	15	1	Undaria pinnatifida	Eukaryota > Stramenopiles > PX clade > Phaeophyceae > Laminariales > Alariaceae > Undaria
NC_024082	162	180	58	11–22	16.5	2	Cylindrotheca closterium	Eukaryota > Stramenopiles > Bacillariophyta > Bacillariophyceae > Bacillariophycidae > Bacillariales > Bacillariaceae > Cylindrotheca
NC_025314	107	217	55	3–30	16.5	2	Thalassiosira weissflogii	Eukaryota > Stramenopiles > Bacillariophyta > Coscinodiscophyceae > Thalassiosirophycidae > Thalassiosirales > Thalassiosiraceae > Thalassiosira
NC_021637	212	186	62	4–30	17	2	Phaeocystis globosa	Eukaryota > Haptophyceae > Phaeocystales > Phaeocystaceae > Phaeocystis
NC_016735	63	178	67	15–20	17.5	2	Fucus vesiculosus	Eukaryota > Stramenopiles > PX clade > Phaeophyceae > Fucales > Fucaceae > Fucus
NC_029134	71	192	54	15–20	17.5	2	Sargassum thunbergii	Eukaryota > Stramenopiles > PX clade > Phaeophyceae > Fucales > Sargassaceae > Sargassum
NC_011600	49	169	48	15–20	17.5	2	Vaucheria litorea	Eukaryota > Stramenopiles > PX clade > Xanthophyceae > Vaucheriales > Vaucheriaceae > Vaucheria
NC_000926	55	153	49	11–25	18	2	Guillardia theta	Eukaryota > Cryptophyta > Pyrenomonadales > Geminigeraceae > Guillardia
NC_022260	68	245	53	11–25	18	2	Nannochloropsis oculata	Eukaryota > Stramenopiles > Eustigmatophyceae > Eustigmatales > Monodopsidaceae > Nannochloropsis
NC_008588	73	140	46	11–25	18	2	Phaeodactylum tricornutum	Eukaryota > Stramenopiles > Bacillariophyta > Bacillariophyceae > Bacillariophycidae > Naviculales > Phaeodactylaceae > Phaeodactylum
NC_020014	72	196	56	15–22	18.5	2	Nannochloropsis gaditana	Eukaryota > Stramenopiles > Eustigmatophyceae > Eustigmatales > Monodopsidaceae > Nannochloropsis
NC_022262	72	243	54	15–22	18.5	2	Nannochloropsis limnetica	Eukaryota > Stramenopiles > Eustigmatophyceae > Eustigmatales > Monodopsidaceae > Nannochloropsis
NC_022261	69	257	52	11–26	18.5	2	Nannochloropsis salina	Eukaryota > Stramenopiles > Eustigmatophyceae > Eustigmatales > Monodopsidaceae > Nannochloropsis
NC_031425	74	186	45	15–22	18.5	2	Toxarium undulatum	Eukaryota > Stramenopiles > Bacillariophyta > Mediophyceae > Toxariales > Toxariaceae > Toxarium
KJ877675	43	180	50	18–22	20	3	Ochromonas sp. CCMP1393	Eukaryota > Stramenopiles > Chrysophyceae > Chromulinales > Chromulinaceae > Ochromonas
NC_013703	23	184	35	18–24	21	3	Cryptomonas paramecium	Eukaryota > Cryptophyta > Cryptomonadales > Cryptomonadaceae > Cryptomonas
NC_014267	191	173	50	19–23	21	3	Kryptoperidinium foliaceum	Eukaryota > Alveolata > Dinophyceae > Peridiniales > Peridiniaceae > Kryptoperidinium
NC_027721	228	262	66	21	21	3	Pseudo-nitzschia multiseries	Eukaryota > Stramenopiles > Bacillariophyta > Bacillariophyceae > Bacillariophycidae > Bacillariales > Bacillariaceae > Pseudo-nitzschia
NC_014340	480	497	93	18–26	22	3	Chromera velia	Eukaryota > Alveolata > Chromerida > Chromera
JN039300	1090	727	272	20–24	22		Karlodinium veneficum	Eukaryota > Alveolata > Dinophyceae > Gymnodiniales > Kareniaceae > Karlodinium
NC_027093	51	52	42	22	22	3	Lepidodinium chlorophorum	Eukaryota > Alveolata > Dinophyceae > Gymnodiniales > Gymnodiniaceae > Lepidodinium
NC_024085	108	200	54	16–28	22	3	Lithodesmium undulatum	Eukaryota > Stramenopiles > Bacillariophyta > Mediophyceae > Lithodesmiophycidae > Lithodesmiales > Lithodesmiaceae > Lithodesmium
NC_012898	61	160	40	20–25	22.5	3	Aureococcus anophagefferens	Eukaryota > Stramenopiles > Pelagophyceae > Pelagomonadales > Aureococcus
NC_014287	102	158	52	20–25	22.5	3	Durinskia baltica	Eukaryota > Alveolata > Dinophyceae > Peridiniales > Peridiniaceae > Durinskia
NC_020371	70	196	53	22–23	22.5	3	Pavlova lutheri	Eukaryota > Haptophyceae > Pavlovales > Pavlovaceae > Pavlova
NC_009573	79	217	68	15–30	22.5	3	Rhodomonas salina	Eukaryota > Cryptophyta > Pyrenomonadales > Pyrenomonadaceae > Rhodomonas
NC_014808	335	180	38	20–26	23	3	Thalassiosira oceanica	Eukaryota > Stramenopiles > Bacillariophyta > Coscinodiscophyceae > Thalassiosirophycidae > Thalassiosirales > Thalassiosiraceae > Thalassiosira
NC_007288	70	140	62	22–25	23.5	3	Emiliania huxleyi	Eukaryota > Haptophyceae > Isochrysidales > Noelaerhabdaceae > Emiliania
NC_025310	78	186	53	22–26	24	3	Chaetoceros simplex	Eukaryota > Stramenopiles > Bacillariophyta > Coscinodiscophyceae > Chaetocerotophycidae > Chaetocerotales > Chaetocerotaceae > Chaetoceros
NC_022263	72	245	56	22–26	24	3	Nannochloropsis oceanica	Eukaryota > Stramenopiles > Eustigmatophyceae > Eustigmatales > Monodopsidaceae > Nannochloropsis
NC_012903	52	159	36	25	25	3	Aureoumbra lagunensis	Eukaryota > Stramenopiles > Pelagophyceae > Pelagomonadales > Aureoumbra
NC_010772	104	246	64	25	25	3	Heterosigma akashiwo	Eukaryota > Stramenopiles > Raphidophyceae > Chattonellales > Chattonellaceae > Heterosigma
NC_029856	62	181	55	25	25	3	Sargassum horneri	Eukaryota > Stramenopiles > PX clade > Phaeophyceae > Fucales > Sargassaceae > Sargassum
NC_008589	137	123	45	25	25	3	Thalassiosira pseudonana	Eukaryota > Stramenopiles > Bacillariophyta > Coscinodiscophyceae > Thalassiosirophycidae > Thalassiosirales > Thalassiosiraceae > Thalassiosira
NC_014345	53	159	54	22–28	25	3	Vitrella brassicaformis	Eukaryota > Alveolata > Chromerida
NC_026851	70	177	50	20–32	26	3	Trachydiscus minutus	Eukaryota > Stramenopiles > Eustigmatophyceae > Goniochloridales > Trachydiscus
NC_015403	74	183	54	20–35	27.5	3	Fistulifera solaris	Eukaryota > Stramenopiles > Bacillariophyta > Bacillariophyceae > Bacillariophycidae > Naviculales > Naviculaceae > Fistulifera
NC_028632	12	23	16	37	37	4	Cyclospora cayetanensis	Eukaryota > Alveolata > Apicomplexa > Conoidasida > Coccidia > Eucoccidiorida > Eimeriorina > Eimeriidae > Cyclospora
NC_004823	24	24	24	37	37	4	Eimeria tenella	Eukaryota > Alveolata > Apicomplexa > Conoidasida > Coccidia > Eucoccidiorida > Eimeriorina > Eimeriidae > Eimeria
NC_022667	6	29	14	37	37	4	Leucocytozoon caulleryi	Eukaryota > Alveolata > Apicomplexa > Aconoidasida > Haemosporida > Leucocytozoidae > Leucocytozoon
NC_030892	11	22	14	37	37	4	Plasmodium berghei	Eukaryota > Alveolata > Apicomplexa > Aconoidasida > Haemosporida > Plasmodiidae > Plasmodium > Plasmodium (Vinckeia)
NC_023293	-14	24	11	37	37	4	Plasmodium chabaudi	Eukaryota > Alveolata > Apicomplexa > Aconoidasida > Haemosporida > Plasmodiidae > Plasmodium > Plasmodium (Vinckeia)
NW_017385168	-14	21	10	37	37	4	Plasmodium gaboni	Eukaryota > Alveolata > Apicomplexa > Aconoidasida > Haemosporida > Plasmodiidae > Plasmodium > Plasmodium (Laverania)
NC_017932	2	27	9	37	37	4	Plasmodium vivax	Eukaryota > Alveolata > Apicomplexa > Aconoidasida > Haemosporida > Plasmodium > Plasmodium (Plasmodium)
NC_001799	22	35	23	37	37	4	Toxoplasma gondii RH	Eukaryota > Alveolata > Apicomplexa > Conoidasida > Coccidia > Eucoccidiorida > Eimeriorina > Sarcocystidae > Toxoplasma
NC_001840	37	94	48	20–56	38	4	Cyanidium caldarium	Eukaryota > Rhodophyta > Bangiophyceae > Cyanidiales > Cyanidiaceae > Cyanidium
NC_004799	10	24	6	45	45	4	Cyanidioschyzon merolae	Eukaryota > Rhodophyta > Bangiophyceae > Cyanidiales > Cyanidiaceae > Cyanidioschyzon
NC_024665	44	139	45	50–55	52.5	4	Galdieria sulphuraria	Eukaryota > Rhodophyta > Bangiophyceae > Cyanidiales > Cyanidiaceae > Galdieria

## Sheet: Bangiaceae
accession	con	div	uni	species
NC_030221	36	274	74	Bangia atropurpurea
NC_000925	34	215	70	Porphyra purpurea
NC_021189	47	204	74	Pyropia haitanensis
NC_024050	57	222	76	Pyropia perforata
NC_029861	48	220	72	Pyropia pulchra
NC_007932	60	175	73	Pyropia yezoensis
NC_029576	44	224	80	Wildemania schizophylla
